# Supplementary material for: Scikick: A sidekick for workflow clarity and reproducibility during extensive data analysis
Source: PLoS One. 2023 Jul 27;18(7):e0289171. doi: 10.1371/journal.pone.0289171 (PMC10374128; doi:10.1371/journal.pone.0289171)
Supplement: S1 File — (ZIP) [file pone.0289171.s001.zip]

Archive with 597 entries (533 files):
- scikick/
- __MACOSX/._scikick
- scikick/.DS_Store
- __MACOSX/scikick/._.DS_Store
- scikick/LICENSE
- __MACOSX/scikick/._LICENSE
- scikick/CHANGELOG.md
- __MACOSX/scikick/._CHANGELOG.md
- scikick/scikick/
- __MACOSX/scikick/._scikick
- scikick/tests/
- __MACOSX/scikick/._tests
- scikick/MANIFEST.in
- __MACOSX/scikick/._MANIFEST.in
- scikick/docs/
- __MACOSX/scikick/._docs
- scikick/README.html
- scikick/README.md
- __MACOSX/scikick/._README.md
- scikick/setup.py
- __MACOSX/scikick/._setup.py
- scikick/.gitignore
- __MACOSX/scikick/._.gitignore
- scikick/.gitattributes
- __MACOSX/scikick/._.gitattributes
- scikick/scikick/demo/
- __MACOSX/scikick/scikick/._demo
- scikick/scikick/usr/
- __MACOSX/scikick/scikick/._usr
- scikick/scikick/config.py
- __MACOSX/scikick/scikick/._config.py
- scikick/scikick/version.py
- __MACOSX/scikick/scikick/._version.py
- scikick/scikick/layout.py
- __MACOSX/scikick/scikick/._layout.py
- scikick/scikick/graph.py
- __MACOSX/scikick/scikick/._graph.py
- scikick/scikick/__init__.py
- __MACOSX/scikick/scikick/.___init__.py
- scikick/scikick/scikick.py
- __MACOSX/scikick/scikick/._scikick.py
- scikick/scikick/snakemake.py
- __MACOSX/scikick/scikick/._snakemake.py
- scikick/scikick/yaml.py
- __MACOSX/scikick/scikick/._yaml.py
- scikick/scikick/utils.py
- __MACOSX/scikick/scikick/._utils.py
- scikick/scikick/workflow/
- __MACOSX/scikick/scikick/._workflow
- scikick/scikick/move.py
- __MACOSX/scikick/scikick/._move.py
- scikick/scikick/init.py
- __MACOSX/scikick/scikick/._init.py
- scikick/scikick/status.py
- __MACOSX/scikick/scikick/._status.py
- scikick/tests/test_spin.py
- __MACOSX/scikick/tests/._test_spin.py
- scikick/tests/test_del.py
- __MACOSX/scikick/tests/._test_del.py
- scikick/tests/test_run.py
- __MACOSX/scikick/tests/._test_run.py
- scikick/tests/test_ipynb.py
- __MACOSX/scikick/tests/._test_ipynb.py
- scikick/tests/test_singularity.py
- __MACOSX/scikick/tests/._test_singularity.py
- scikick/tests/__init__.py
- __MACOSX/scikick/tests/.___init__.py
- scikick/tests/test_add.py
- __MACOSX/scikick/tests/._test_add.py
- scikick/tests/test_status.py
- __MACOSX/scikick/tests/._test_status.py
- scikick/tests/test_mv.py
- __MACOSX/scikick/tests/._test_mv.py
- scikick/tests/test_layout.py
- __MACOSX/scikick/tests/._test_layout.py
- scikick/tests/data/
- __MACOSX/scikick/tests/._data
- scikick/tests/test_other.py
- __MACOSX/scikick/tests/._test_other.py
- scikick/tests/test_demo.py
- __MACOSX/scikick/tests/._test_demo.py
- scikick/tests/test_init.py
- __MACOSX/scikick/tests/._test_init.py
- scikick/docs/.DS_Store
- __MACOSX/scikick/docs/._.DS_Store
- scikick/docs/Makefile
- __MACOSX/scikick/docs/._Makefile
- scikick/docs/source/
- __MACOSX/scikick/docs/._source
- scikick/docs/make.bat
- __MACOSX/scikick/docs/._make.bat
- scikick/docs/scikick_documentation/
- __MACOSX/scikick/docs/._scikick_documentation
- scikick/scikick/demo/generate.Rmd
- __MACOSX/scikick/scikick/demo/._generate.Rmd
- scikick/scikick/demo/index.Rmd
- __MACOSX/scikick/scikick/demo/._index.Rmd
- scikick/scikick/demo/PCA.Rmd
- __MACOSX/scikick/scikick/demo/._PCA.Rmd
- scikick/scikick/demo/analysis_config.txt
- __MACOSX/scikick/scikick/demo/._analysis_config.txt
- scikick/scikick/demo/PC_score_statistics.Rmd
- __MACOSX/scikick/scikick/demo/._PC_score_statistics.Rmd
- scikick/scikick/usr/requirements.txt
- __MACOSX/scikick/scikick/usr/._requirements.txt
- scikick/scikick/usr/scikick.yml
- __MACOSX/scikick/scikick/usr/._scikick.yml
- scikick/scikick/usr/README
- __MACOSX/scikick/scikick/usr/._README
- scikick/scikick/usr/.gitignore
- __MACOSX/scikick/scikick/usr/._.gitignore
- scikick/scikick/usr/.gitlab-ci.yml
- __MACOSX/scikick/scikick/usr/._.gitlab-ci.yml
- scikick/scikick/workflow/site_rules/
- __MACOSX/scikick/scikick/workflow/._site_rules
- scikick/scikick/workflow/notebook_rules/
- __MACOSX/scikick/scikick/workflow/._notebook_rules
- scikick/scikick/workflow/presnakemake.py
- __MACOSX/scikick/scikick/workflow/._presnakemake.py
- scikick/scikick/workflow/README.md
- __MACOSX/scikick/scikick/workflow/._README.md
- scikick/scikick/workflow/Snakefile
- __MACOSX/scikick/scikick/workflow/._Snakefile
- scikick/scikick/workflow/loghandler.py
- __MACOSX/scikick/scikick/workflow/._loghandler.py
- scikick/scikick/workflow/experimental_rules/
- __MACOSX/scikick/scikick/workflow/._experimental_rules
- scikick/tests/data/test_layout/
- __MACOSX/scikick/tests/data/._test_layout
- scikick/tests/data/test_status/
- __MACOSX/scikick/tests/data/._test_status
- scikick/tests/data/test_ipynb/
- __MACOSX/scikick/tests/data/._test_ipynb
- scikick/tests/data/test_mv/
- __MACOSX/scikick/tests/data/._test_mv
- scikick/tests/data/test_add/
- __MACOSX/scikick/tests/data/._test_add
- scikick/tests/data/test_run/
- __MACOSX/scikick/tests/data/._test_run
- scikick/tests/data/test_spin/
- __MACOSX/scikick/tests/data/._test_spin
- scikick/docs/source/index.rst
- __MACOSX/scikick/docs/source/._index.rst
- scikick/docs/source/.DS_Store
- __MACOSX/scikick/docs/source/._.DS_Store
- scikick/docs/source/conf.py
- __MACOSX/scikick/docs/source/._conf.py
- scikick/docs/source/scikick.rst
- __MACOSX/scikick/docs/source/._scikick.rst
- scikick/docs/source/figure1.png
- __MACOSX/scikick/docs/source/._figure1.png
- scikick/docs/scikick_documentation/introduction.ipynb
- __MACOSX/scikick/docs/scikick_documentation/._introduction.ipynb
- scikick/docs/scikick_documentation/index.html
- __MACOSX/scikick/docs/scikick_documentation/._index.html
- scikick/docs/scikick_documentation/.DS_Store
- __MACOSX/scikick/docs/scikick_documentation/._.DS_Store
- scikick/docs/scikick_documentation/HW/
- __MACOSX/scikick/docs/scikick_documentation/._HW
- scikick/docs/scikick_documentation/test/
- __MACOSX/scikick/docs/scikick_documentation/._test
- scikick/docs/scikick_documentation/hello_world.ipynb
- __MACOSX/scikick/docs/scikick_documentation/._hello_world.ipynb
- scikick/docs/scikick_documentation/clean_run.sh
- __MACOSX/scikick/docs/scikick_documentation/._clean_run.sh
- scikick/docs/scikick_documentation/icon.svg
- __MACOSX/scikick/docs/scikick_documentation/._icon.svg
- scikick/docs/scikick_documentation/advanced_usage.ipynb
- __MACOSX/scikick/docs/scikick_documentation/._advanced_usage.ipynb
- scikick/docs/scikick_documentation/core_design.ipynb
- __MACOSX/scikick/docs/scikick_documentation/._core_design.ipynb
- scikick/docs/scikick_documentation/other_notes.ipynb
- __MACOSX/scikick/docs/scikick_documentation/._other_notes.ipynb
- scikick/docs/scikick_documentation/scikick.yml
- __MACOSX/scikick/docs/scikick_documentation/._scikick.yml
- scikick/docs/scikick_documentation/README.md
- __MACOSX/scikick/docs/scikick_documentation/._README.md
- scikick/docs/scikick_documentation/sk_demo/
- __MACOSX/scikick/docs/scikick_documentation/._sk_demo
- scikick/docs/scikick_documentation/env.yml
- __MACOSX/scikick/docs/scikick_documentation/._env.yml
- scikick/docs/scikick_documentation/SCRNA_walkthrough.ipynb
- __MACOSX/scikick/docs/scikick_documentation/._SCRNA_walkthrough.ipynb
- scikick/docs/scikick_documentation/help.ipynb
- __MACOSX/scikick/docs/scikick_documentation/._help.ipynb
- scikick/docs/scikick_documentation/.gitignore
- __MACOSX/scikick/docs/scikick_documentation/._.gitignore
- scikick/docs/scikick_documentation/figure1.svg
- __MACOSX/scikick/docs/scikick_documentation/._figure1.svg
- scikick/docs/scikick_documentation/style.css
- __MACOSX/scikick/docs/scikick_documentation/._style.css
- scikick/docs/scikick_documentation/CLI_demo.ipynb
- __MACOSX/scikick/docs/scikick_documentation/._CLI_demo.ipynb
- scikick/docs/scikick_documentation/single-cell_analysis/
- __MACOSX/scikick/docs/scikick_documentation/._single-cell_analysis
- scikick/docs/scikick_documentation/header.html
- __MACOSX/scikick/docs/scikick_documentation/._header.html
- scikick/scikick/workflow/site_rules/render_site.smk
- __MACOSX/scikick/scikick/workflow/site_rules/._render_site.smk
- scikick/scikick/workflow/site_rules/render_site_yamlgen.py
- __MACOSX/scikick/scikick/workflow/site_rules/._render_site_yamlgen.py
- scikick/scikick/workflow/site_rules/render_minimal.R
- __MACOSX/scikick/scikick/workflow/site_rules/._render_minimal.R
- scikick/scikick/workflow/site_rules/default_output.yml
- __MACOSX/scikick/scikick/workflow/site_rules/._default_output.yml
- scikick/scikick/workflow/notebook_rules/knit_helpers.R
- __MACOSX/scikick/scikick/workflow/notebook_rules/._knit_helpers.R
- scikick/scikick/workflow/notebook_rules/index.Rmd
- __MACOSX/scikick/scikick/workflow/notebook_rules/._index.Rmd
- scikick/scikick/workflow/notebook_rules/execute_code.smk
- __MACOSX/scikick/scikick/workflow/notebook_rules/._execute_code.smk
- scikick/scikick/workflow/notebook_rules/footer.Rmd
- __MACOSX/scikick/scikick/workflow/notebook_rules/._footer.Rmd
- scikick/scikick/workflow/notebook_rules/execute_code.R
- __MACOSX/scikick/scikick/workflow/notebook_rules/._execute_code.R
- scikick/scikick/workflow/experimental_rules/pdf.smk
- __MACOSX/scikick/scikick/workflow/experimental_rules/._pdf.smk
- scikick/scikick/workflow/experimental_rules/render_with_css.R
- __MACOSX/scikick/scikick/workflow/experimental_rules/._render_with_css.R
- scikick/scikick/workflow/experimental_rules/md_only.smk
- __MACOSX/scikick/scikick/workflow/experimental_rules/._md_only.smk
- scikick/scikick/workflow/experimental_rules/manubot.smk
- __MACOSX/scikick/scikick/workflow/experimental_rules/._manubot.smk
- scikick/scikick/workflow/experimental_rules/generate_metadata.py
- __MACOSX/scikick/scikick/workflow/experimental_rules/._generate_metadata.py
- scikick/scikick/workflow/experimental_rules/README
- __MACOSX/scikick/scikick/workflow/experimental_rules/._README
- scikick/scikick/workflow/experimental_rules/rmarkdown.smk
- __MACOSX/scikick/scikick/workflow/experimental_rules/._rmarkdown.smk
- scikick/scikick/workflow/experimental_rules/min_site.smk
- __MACOSX/scikick/scikick/workflow/experimental_rules/._min_site.smk
- scikick/scikick/workflow/experimental_rules/jupyter_book.smk
- __MACOSX/scikick/scikick/workflow/experimental_rules/._jupyter_book.smk
- scikick/tests/data/test_layout/f.r
- __MACOSX/scikick/tests/data/test_layout/._f.r
- scikick/tests/data/test_layout/subdir/
- __MACOSX/scikick/tests/data/test_layout/._subdir
- scikick/tests/data/test_layout/scikick.yml
- __MACOSX/scikick/tests/data/test_layout/._scikick.yml
- scikick/tests/data/test_layout/output.txt
- __MACOSX/scikick/tests/data/test_layout/._output.txt
- scikick/tests/data/test_status/code/
- __MACOSX/scikick/tests/data/test_status/._code
- scikick/tests/data/test_status/scikick.yml
- __MACOSX/scikick/tests/data/test_status/._scikick.yml
- scikick/tests/data/test_status/outputs/
- __MACOSX/scikick/tests/data/test_status/._outputs
- scikick/tests/data/test_ipynb/output/
- __MACOSX/scikick/tests/data/test_ipynb/._output
- scikick/tests/data/test_ipynb/code/
- __MACOSX/scikick/tests/data/test_ipynb/._code
- scikick/tests/data/test_ipynb/scikick.yml
- __MACOSX/scikick/tests/data/test_ipynb/._scikick.yml
- scikick/tests/data/test_ipynb/test.ipynb
- __MACOSX/scikick/tests/data/test_ipynb/._test.ipynb
- scikick/tests/data/test_mv/code/
- __MACOSX/scikick/tests/data/test_mv/._code
- scikick/tests/data/test_mv/scikick.yml
- __MACOSX/scikick/tests/data/test_mv/._scikick.yml
- scikick/tests/data/test_add/code/
- __MACOSX/scikick/tests/data/test_add/._code
- scikick/tests/data/test_run/code/
- __MACOSX/scikick/tests/data/test_run/._code
- scikick/tests/data/test_run/scikick.yml
- __MACOSX/scikick/tests/data/test_run/._scikick.yml
- scikick/tests/data/test_spin/code/
- __MACOSX/scikick/tests/data/test_spin/._code
- scikick/tests/data/test_spin/scikick.yml
- __MACOSX/scikick/tests/data/test_spin/._scikick.yml
- scikick/docs/scikick_documentation/HW/imgs/
- __MACOSX/scikick/docs/scikick_documentation/HW/._imgs
- scikick/docs/scikick_documentation/HW/greeting_part1.RDS
- __MACOSX/scikick/docs/scikick_documentation/HW/._greeting_part1.RDS
- scikick/docs/scikick_documentation/HW/greeting_part2.RDS
- __MACOSX/scikick/docs/scikick_documentation/HW/._greeting_part2.RDS
- scikick/docs/scikick_documentation/HW/scikick.yml
- __MACOSX/scikick/docs/scikick_documentation/HW/._scikick.yml
- scikick/docs/scikick_documentation/HW/full_greeting.Rmd
- __MACOSX/scikick/docs/scikick_documentation/HW/._full_greeting.Rmd
- scikick/docs/scikick_documentation/HW/.gitignore
- __MACOSX/scikick/docs/scikick_documentation/HW/._.gitignore
- scikick/docs/scikick_documentation/HW/hello.Rmd
- __MACOSX/scikick/docs/scikick_documentation/HW/._hello.Rmd
- scikick/docs/scikick_documentation/HW/world.R
- __MACOSX/scikick/docs/scikick_documentation/HW/._world.R
- scikick/docs/scikick_documentation/test/scikick.yml
- __MACOSX/scikick/docs/scikick_documentation/test/._scikick.yml
- scikick/docs/scikick_documentation/test/notebook.Rmd
- __MACOSX/scikick/docs/scikick_documentation/test/._notebook.Rmd
- scikick/docs/scikick_documentation/sk_demo/input/
- __MACOSX/scikick/docs/scikick_documentation/sk_demo/._input
- scikick/docs/scikick_documentation/sk_demo/output/
- __MACOSX/scikick/docs/scikick_documentation/sk_demo/._output
- scikick/docs/scikick_documentation/sk_demo/code/
- __MACOSX/scikick/docs/scikick_documentation/sk_demo/._code
- scikick/docs/scikick_documentation/sk_demo/scikick.yml
- __MACOSX/scikick/docs/scikick_documentation/sk_demo/._scikick.yml
- scikick/docs/scikick_documentation/sk_demo/.skdemo_stage4
- __MACOSX/scikick/docs/scikick_documentation/sk_demo/._.skdemo_stage4
- scikick/docs/scikick_documentation/single-cell_analysis/scikick_final.yml
[truncated: 297 more entries]
