# Supplementary material for: Scikick: A sidekick for workflow clarity and reproducibility during extensive data analysis
Source: PLoS One. 2023 Jul 27;18(7):e0289171. doi: 10.1371/journal.pone.0289171 (PMC10374128; doi:10.1371/journal.pone.0289171)
Supplement: S1 File — (ZIP) [file pone.0289171.s001.zip › scikick/README.md]

# PLOS ONE Supplementary Material

The latest code and full documentation will be maintained online at https://github.com/matthewcarlucci/scikick. 

This supplementary code archive contains the source code for Scikick v0.2.1 and the referenced scRNAseq demonstration analysis which can be viewed by opening `docs/scikick_documentation/single-cell_analysis/report/out_html/index.html` in a web browser. 

Scikick 0.2.1 README.md contents are shown below.

# Scikick - Notebook-Centric Analysis Workflows <img src="docs/scikick_documentation/icon.svg" align="right" width="120" />

[](https://pypi.python.org/pypi/scikick/)
[![PyPI pyversions](https://img.shields.io/pypi/pyversions/scikick.svg)](https://pypi.python.org/pypi/scikick/)
![](https://img.shields.io/badge/lifecycle-maturing-blue.svg)
[![Snakemake](https://img.shields.io/badge/snakemake-≥5.9.0-brightgreen.svg?style=flat)](https://snakemake.readthedocs.io)

## Overview

![](docs/scikick_documentation/figure1.svg)

Collections of computational notebooks often lose coherence during complex and branching investigations. Scikick is a command line utility for managing ensembles of computational notebooks developed throughout a project by providing simple commands for workflow configuration, report generation, and state management.

-----------------------------------------------------

## Getting Started

[Read the introduction](https://petronislab.camh.ca/pub/scikick/stable/docs/report/out_html/introduction.html) for further details and installation requirements.

See the [tutorial](https://petronislab.camh.ca/pub/scikick/stable/docs/report/out_html/hello_world.html) for a simple example usage of Scikick.

[View a data analysis report generated by Scikick.](https://petronislab.camh.ca/pub/scikick/stable/docs/single-cell_analysis/report/out_html/index.html)

Use the [issue board](https://github.com/matthewcarlucci/scikick/issues) to provide feedback on Scikick (feature requests, bugs, and further software-related comments).
