# Supplementary material for: Scikick: A sidekick for workflow clarity and reproducibility during extensive data analysis
Source: PLoS One. 2023 Jul 27;18(7):e0289171. doi: 10.1371/journal.pone.0289171 (PMC10374128; doi:10.1371/journal.pone.0289171)
Supplement: S1 File — (ZIP) [file pone.0289171.s001.zip › scikick/scikick/version.py]

"""Version of scikick"""
__version__ = "0.2.1"
