# Supplementary material for: Scikick: A sidekick for workflow clarity and reproducibility during extensive data analysis
Source: PLoS One. 2023 Jul 27;18(7):e0289171. doi: 10.1371/journal.pone.0289171 (PMC10374128; doi:10.1371/journal.pone.0289171)
Supplement: S1 File — (ZIP) [file pone.0289171.s001.zip › scikick/scikick/__init__.py]

"""Import version to be accessible after scikick imports"""
from scikick.version import __version__
from scikick.utils import skdir
from scikick.config import ScikickConfig
from scikick.snakemake import run_snakemake
from scikick.utils import check_requirements
