# Supplementary material for: Scikick: A sidekick for workflow clarity and reproducibility during extensive data analysis
Source: PLoS One. 2023 Jul 27;18(7):e0289171. doi: 10.1371/journal.pone.0289171 (PMC10374128; doi:10.1371/journal.pone.0289171)
Supplement: S1 File — (ZIP) [file pone.0289171.s001.zip › scikick/tests/test_layout.py]

import os
import re
import subprocess
import tempfile
import shutil
import functools
import unittest

exe_dir = os.path.dirname(os.path.realpath(__file__))
test_datadir = os.path.join(exe_dir, "data", "test_layout")
project_dir = tempfile.TemporaryDirectory()

class TestLayout(unittest.TestCase):
    def setUp(self):
        os.rmdir(project_dir.name)
        shutil.copytree(test_datadir, project_dir.name)
        os.chdir(project_dir.name)
    def tearDown(self):
        project_dir.cleanup()

    def test_layout(self):
        status = subprocess.Popen("sk layout; sk layout -s f;" + \
            "sk layout -s subdir; sk layout -s subdir/subsub", \
            shell=True, stdout=subprocess.PIPE)
        current_output = status.stdout.read().decode()
        with open(os.path.join(project_dir.name, "output.txt")) as out_file:
            assert current_output == out_file.read()
