# Supplementary material for: Scikick: A sidekick for workflow clarity and reproducibility during extensive data analysis
Source: PLoS One. 2023 Jul 27;18(7):e0289171. doi: 10.1371/journal.pone.0289171 (PMC10374128; doi:10.1371/journal.pone.0289171)
Supplement: S1 File — (ZIP) [file pone.0289171.s001.zip › scikick/tests/test_init.py]

import os
import tempfile
import unittest
import shutil

class TestInit(unittest.TestCase):
    def setUp(self):
        self.project_dir = tempfile.TemporaryDirectory()
        os.chdir(self.project_dir.name)
    def tearDown(self):
        self.project_dir.cleanup()

    def test_init_basic(self):
        assert os.system("sk init") == 0

    def test_init_options(self):
        assert os.system("sk init --yaml --git --dirs") == 0
        for curr_file in ["scikick.yml", ".gitignore"]:
            assert os.path.isfile(curr_file)
        for curr_dir in ["report", "input", "output", "code"]:
            assert os.path.isdir(curr_dir)
