# Supplementary material for: Scikick: A sidekick for workflow clarity and reproducibility during extensive data analysis
Source: PLoS One. 2023 Jul 27;18(7):e0289171. doi: 10.1371/journal.pone.0289171 (PMC10374128; doi:10.1371/journal.pone.0289171)
Supplement: S1 File — (ZIP) [file pone.0289171.s001.zip › scikick/docs/Makefile]

# Scikick currently uses sphinx for autodocs only

# Minimal makefile for Sphinx documentation
#

# You can set these variables from the command line, and also
# from the environment for the first two.
SPHINXOPTS    ?=
SPHINXBUILD   ?= sphinx-build
SOURCEDIR     = source
BUILDDIR      = build

# Put it first so that "make" without argument is like "make help".
help:
	@$(SPHINXBUILD) -M help "$(SOURCEDIR)" "$(BUILDDIR)" $(SPHINXOPTS) $(O)

.PHONY: help Makefile

# Catch-all target: route all unknown targets to Sphinx using the new
# "make mode" option.  $(O) is meant as a shortcut for $(SPHINXOPTS).
%: Makefile
	@$(SPHINXBUILD) -M $@ "$(SOURCEDIR)" "$(BUILDDIR)" $(SPHINXOPTS) $(O)
