# Supplementary material for: Scikick: A sidekick for workflow clarity and reproducibility during extensive data analysis
Source: PLoS One. 2023 Jul 27;18(7):e0289171. doi: 10.1371/journal.pone.0289171 (PMC10374128; doi:10.1371/journal.pone.0289171)
Supplement: S1 File — (ZIP) [file pone.0289171.s001.zip › scikick/scikick/demo/generate.Rmd]

# Data generation

This page simulates the common data analysis task of downloading or importing 
a raw dataset by using a 5 second system delay.

```{r import}
# Simulating data import with a 5 second wait
Sys.sleep(5)
```

Inspecting the "results" (iris built-in dataset):

```{r inspect}
head(iris)
```

Exporting data for downstream use as `output/iris.csv`.

```{r export}
dir.create("output",showWarnings=FALSE)
write.csv(iris, file="output/iris.csv")
```

At the bottom of each page, scikick includes session info and other page details.
