# Supplementary material for: Scikick: A sidekick for workflow clarity and reproducibility during extensive data analysis
Source: PLoS One. 2023 Jul 27;18(7):e0289171. doi: 10.1371/journal.pone.0289171 (PMC10374128; doi:10.1371/journal.pone.0289171)
Supplement: S1 File — (ZIP) [file pone.0289171.s001.zip › scikick/scikick/demo/index.Rmd]

This is the homepage to a short data analysis to demonstrate the features of
[scikick](https://github.com/matthewcarlucci/scikick).

The example is a principal componenet analysis of the iris built-in dataset.

All code can be viewed by clicking "Code > Show All Code" at the top of each page.
