# Supplementary material for: Scikick: A sidekick for workflow clarity and reproducibility during extensive data analysis
Source: PLoS One. 2023 Jul 27;18(7):e0289171. doi: 10.1371/journal.pone.0289171 (PMC10374128; doi:10.1371/journal.pone.0289171)
Supplement: S1 File — (ZIP) [file pone.0289171.s001.zip › scikick/scikick/demo/PC_score_statistics.Rmd]

Loading in the [PCA](PCA.html) results `output/iris_pca.csv`.

```{r}
iris_pca = read.csv("output/iris_pca.csv",header=T)
```

Coming soon...
