# Supplementary material for: Scikick: A sidekick for workflow clarity and reproducibility during extensive data analysis
Source: PLoS One. 2023 Jul 27;18(7):e0289171. doi: 10.1371/journal.pone.0289171 (PMC10374128; doi:10.1371/journal.pone.0289171)
Supplement: S1 File — (ZIP) [file pone.0289171.s001.zip › scikick/scikick/workflow/README.md]

Snakemake workflow which utilize a Scikick project's scikick.yml configuration file.

Two main sets of rules are used:

`notebook_rules` to execute various formats of notebooks to generate markdown outputs.

`site_rules` rules generate a final report from the markdown outputs.

`experimental_rules` can be called on explicitly to generate other output formats.

A Snakefile given in a users project root will also be included in the workflow to execute project-specific processing tasks.
