# Supplementary material for: Scikick: A sidekick for workflow clarity and reproducibility during extensive data analysis
Source: PLoS One. 2023 Jul 27;18(7):e0289171. doi: 10.1371/journal.pone.0289171 (PMC10374128; doi:10.1371/journal.pone.0289171)
Supplement: S1 File — (ZIP) [file pone.0289171.s001.zip › scikick/scikick/workflow/Snakefile]

# Main Snakefile called by sk run
#
# Includes two main sets of rules:
#    execute_code.smk - rules for executing code (exe => md) 
#    render_site.smk - rules for building the website (md => html)
#
# Other project defined rules are included if a project Snakefile is found
#
# Supplementary/Experimental rules are included for explicit use
 
# Read in scikick.yml and set variables
from scikick.workflow.presnakemake import *

warn(f"SK INTERNAL: logfile {logger.logfile}")

###########################################
# Workflow rules
# - messages are used by sk status and sk run 
###########################################

# Include the project's Snakefile if it exists
user_snakefile = os.path.join(os.getcwd(), "Snakefile")
if os.path.isfile(user_snakefile):
	include: user_snakefile

# done rule
localrules: sk_done
rule sk_done:
	input:
		expand(skconfig.html_pattern,out_base = skconfig.out_bases)
	message: "Done, homepage is {skconfig.homepage}"

# scikick main rule files
include: "site_rules/render_site.smk"
include: "notebook_rules/execute_code.smk"

# Non-default rule files
for snake_include in snake_includes:
    include: snake_include
