# Supplementary material for: Scikick: A sidekick for workflow clarity and reproducibility during extensive data analysis
Source: PLoS One. 2023 Jul 27;18(7):e0289171. doi: 10.1371/journal.pone.0289171 (PMC10374128; doi:10.1371/journal.pone.0289171)
Supplement: S1 File — (ZIP) [file pone.0289171.s001.zip › scikick/docs/source/index.rst]

Welcome to Scikick's documentation!
===================================

.. automodule:: scikick
    :members:

.. toctree::
   :maxdepth: 2
   :caption: Contents:


Indices and tables
==================

* :ref:`genindex`
* :ref:`modindex`
* :ref:`search`
