# Supplementary material for: Scikick: A sidekick for workflow clarity and reproducibility during extensive data analysis
Source: PLoS One. 2023 Jul 27;18(7):e0289171. doi: 10.1371/journal.pone.0289171 (PMC10374128; doi:10.1371/journal.pone.0289171)
Supplement: S1 File — (ZIP) [file pone.0289171.s001.zip › scikick/docs/source/conf.py]

# Configuration file for the Sphinx documentation builder.
#
# This file only contains a selection of the most common options. For a full
# list see the documentation:
# https://www.sphinx-doc.org/en/master/usage/configuration.html

# -- Path setup --------------------------------------------------------------

# If extensions (or modules to document with autodoc) are in another directory,
# add these directories to sys.path here. If the directory is relative to the
# documentation root, use os.path.abspath to make it absolute, like shown here.
#
import os
import sys
import scikick
sys.path.insert(0, os.path.abspath('../../scikick/'))


# Testing bs4 theme
import sphinxbootstrap4theme
html_theme = 'sphinxbootstrap4theme'
html_theme_path = [sphinxbootstrap4theme.get_path()]


# -- Project information -----------------------------------------------------

project = 'Scikick'
copyright = '2020, Matthew Carlucci et al'
author = 'Matthew Carlucci et al'

# The full version, including alpha/beta/rc tags
release = scikick.__version__ 

source_suffix = ['.rst', '.md']
source_parsers = {
   '.md': 'recommonmark.parser.CommonMarkParser',
}

# -- General configuration ---------------------------------------------------

# Add any Sphinx extension module names here, as strings. They can be
# extensions coming with Sphinx (named 'sphinx.ext.*') or your custom
# ones.
extensions = ['sphinx.ext.autodoc',
        'recommonmark',
        'sphinx.ext.coverage',
        'sphinx.ext.napoleon']

# Add any paths that contain templates here, relative to this directory.
templates_path = ['_templates']

# List of patterns, relative to source directory, that match files and
# directories to ignore when looking for source files.
# This pattern also affects html_static_path and html_extra_path.
exclude_patterns = []


# -- Options for HTML output -------------------------------------------------

# The theme to use for HTML and HTML Help pages.  See the documentation for
# a list of builtin themes.
#
#html_theme = 'alabaster'
#html_theme = "sphinx_rtd_theme"

# Add any paths that contain custom static files (such as style sheets) here,
# relative to this directory. They are copied after the builtin static files,
# so a file named "default.css" will overwrite the builtin "default.css".
html_static_path = ['_static']
