# Supplementary material for: Scikick: A sidekick for workflow clarity and reproducibility during extensive data analysis
Source: PLoS One. 2023 Jul 27;18(7):e0289171. doi: 10.1371/journal.pone.0289171 (PMC10374128; doi:10.1371/journal.pone.0289171)
Supplement: S1 File — (ZIP) [file pone.0289171.s001.zip › scikick/docs/source/scikick.rst]

scikick package
===============

Submodules
----------

scikick.config module
---------------------

.. automodule:: scikick.config
   :members:
   :undoc-members:
   :show-inheritance:

scikick.scikick module
----------------------

.. automodule:: scikick.scikick
   :members:
   :undoc-members:
   :show-inheritance:

scikick.setup module
--------------------

.. automodule:: scikick.setup
   :members:
   :undoc-members:
   :show-inheritance:

scikick.snakemake module
------------------------

.. automodule:: scikick.snakemake
   :members:
   :undoc-members:
   :show-inheritance:

scikick.utils module
--------------------

.. automodule:: scikick.utils
   :members:
   :undoc-members:
   :show-inheritance:

scikick.version module
----------------------

.. automodule:: scikick.version
   :members:
   :undoc-members:
   :show-inheritance:

scikick.yaml module
-------------------

.. automodule:: scikick.yaml
   :members:
   :undoc-members:
   :show-inheritance:


Module contents
---------------

.. automodule:: scikick
   :members:
   :undoc-members:
   :show-inheritance:
