# Supplementary material for: Scikick: A sidekick for workflow clarity and reproducibility during extensive data analysis
Source: PLoS One. 2023 Jul 27;18(7):e0289171. doi: 10.1371/journal.pone.0289171 (PMC10374128; doi:10.1371/journal.pone.0289171)
Supplement: S1 File — (ZIP) [file pone.0289171.s001.zip › scikick/docs/scikick_documentation/hello_world.ipynb]

# %% [markdown]
---
title: Scikick "Hello, World!"
---

A basic use-case of Scikick is presented below. Links to the command [help outputs](help.html) (e.g. `sk <command> --help`) are provided throughout the documentation.

# %% [markdown]
<div hidden>

# %% [code]
# (this cell is hidden with HTML tags) - Remove previous tutorial contents
rm HW/scikick.yml || echo "Does not exist"
rm -rf HW/report || echo "Does not exist"
sed -i '' 's/Hello/Hi/g' HW/hello.Rmd || echo "Unable to change text"

# %% [markdown]
</div>

# %% [markdown]
# sk init

[sk init](help.html#init) should be executed at the project root in an existing or an empty project (*i.e.* much like `git init`). It will check for required dependencies and create a `scikick.yml` file to store the workflow definition. 

# %% [code]
# Go to hello world directory
cd HW
sk init -y

# %% [markdown]
# sk add

[sk add](help.html#add) is used to add notebooks to the project.

We will add the first notebook (`hello.Rmd`) to the project.

# %% [code]
cat hello.Rmd

# %% [code]
sk add hello.Rmd

# %% [markdown]
This has added the notebook to the `scikick.yml` configuration file (*i.e.* under "analysis").

# %% [code]
cat scikick.yml

# %% [markdown]
We will also add a second notebook in a plain `.R` format (`world.R`).

# %% [code]
cat world.R

# %% [code]
sk add world.R

# %% [markdown]
# sk status

[sk status](help.html#status) can now be used to inspect the workflow state for the two notebooks that were added to the project (`hello.Rmd` and `world.R`).

# %% [code]
sk status

# %% [markdown]
`sk status` shows all notebooks that must be executed and uses a 3 character encoding to show the reason for execution. The 'm' in the first slot here indicates the output files for `hello.Rmd`, `world.R`, and the homepage are all missing in the `report/out_md/` directory.

# %% [markdown]
# sk run

[sk run](help.html#run) can now be used to call on the snakemake backend to generate all out-of-date or missing output files. 

# %% [code]
sk run

# %% [markdown]
We can see above that Scikick provides messages when executing each stage of the project (for more details on how this execution works, see the ["Core Design"](core_design.html) page). After execution is finished, the directory structure looks as follows.

# %% [code]
ls -h *.* report/*

# %% [markdown]
The `report/` directory contains all of Scikick's outputs.

Opening `report/out_html/index.html` in a web browser shows the website 
homepage with menu items for each added notebook and a project map with the two notebooks ("Hello" and "World").

![Screenshot of index.html (homepage).](../../HW/imgs/hello_world.png)

# %% [markdown]
# Tracking Changes

Running `sk status` again will result in no jobs to be run.

# %% [code]
sk status

# %% [markdown]
And `sk run` will do nothing.

# %% [code]
sk run

# %% [markdown]
Scikick tracks files using snakemake to determine if the report is up-to-date.
For example, if we make changes to `hello.Rmd` and use `sk status`

# %% [code]
# Simulating changes to hello.Rmd
printf "\nSimulated changes" >> hello.Rmd
sk status

# %% [markdown]
`hello.Rmd` is now queued for re-execution and `sk run` creates the page `report/out_html/hello.html` from scratch.

# %% [code]
sk run

# %% [markdown]
# sk add -d (Adding Dependencies)

To create a notebook which uses the outputs of other notebooks, we can use [sk add -d](help.html#add) to ensure notebooks are executed in the correct order.    

# %% [markdown]
Let's add a new notebook `full_greeting.Rmd` and specify the `hello.Rmd` and `world.R` notebooks as dependencies.

# %% [code]
cat full_greeting.Rmd

# %% [code]
sk add full_greeting.Rmd -d hello.Rmd -d world.R

# %% [markdown]
Executing to create `report/out_html/full_greeting.html`.

# %% [markdown]
![Screenshot of full_greeting.html.](../../HW/imgs/full_greeting.png)

# %% [markdown]
We see that the project map reflects the workflow configuration and "Full Greeting" was added to the navigation.

# %% [markdown]
# Dependency Awareness

The full greeting we have created above is "Hi, World!", but we would like it to be "Hello, World!". We must make changes to `hello.Rmd` to update the greeting1 object.

# %% [code]
# Change from 'Hi' to 'Hello' in hello.Rmd
sed -i '' 's/Hi/Hello/g' hello.Rmd
# Inspect the change
cat hello.Rmd

# %% [code]
sk run

# %% [markdown]
We see above that, not only was `hello.Rmd` re-executed, but `full_greeting.Rmd` was also re-executed as it lists `hello.Rmd` as a dependency. The final result in `full_greeting.html` was updated.

![Second screenshot of full_greeting.html.](../../HW/imgs/full_greeting_fixed.png)

# %% [markdown]
# Summary

The usage of `sk init`, `sk add`, `sk status`, and `sk run` as shown above is typically enough to begin using Scikick for your data analysis.
