# Supplementary material for: Scikick: A sidekick for workflow clarity and reproducibility during extensive data analysis
Source: PLoS One. 2023 Jul 27;18(7):e0289171. doi: 10.1371/journal.pone.0289171 (PMC10374128; doi:10.1371/journal.pone.0289171)
Supplement: S1 File — (ZIP) [file pone.0289171.s001.zip › scikick/docs/scikick_documentation/clean_run.sh]

#!/bin/bash
# Strict execution
set -euo pipefail
IFS=$'\n\t'

### Ensure documentation is up-to-date and ready for git commit

# Keep temp files for sk run -s -t usage
sk run -s --notemp -F

# Clear notebook source file outputs for git commit
echo "Clearing nb outputs"
for nb in $(ls *ipynb); do
    jupyter nbconvert --clear-output --inplace $nb
done

# Run a "touch" execution to treat as up-to-date since
# clearing notebook outputs updates timestamp 
# Removes temp files during execution
sk run -s -t

# Overwrite default homepage with custom page
cp index.html report/out_html/index.html

# Move original notebooks back
mv single-cell_analysis/notebooks/nestorowa/*Rmd single-cell_analysis/notebooks
# Keep a copy of the final scikick.yml
cp single-cell_analysis/scikick.yml single-cell_analysis/scikick_final.yml
