# Supplementary material for: Scikick: A sidekick for workflow clarity and reproducibility during extensive data analysis
Source: PLoS One. 2023 Jul 27;18(7):e0289171. doi: 10.1371/journal.pone.0289171 (PMC10374128; doi:10.1371/journal.pone.0289171)
Supplement: S1 File — (ZIP) [file pone.0289171.s001.zip › scikick/docs/scikick_documentation/other_notes.ipynb]

# %% [markdown]
---
title: Other Notes
---

# %% [markdown]
## Website Homepage

The `index.html` is required for the homepage of the website and will be automatically
generated if not provided. Any project defined 
`index.*` file will be added to the default content. It is recommended to include *at most* one `index.*` file per project.

## Website output customization

Scikick allows users to add output format metadata in the scikick.yml file. For the default site building method (using `rmarkdown::render_site`) the scikick.yml is passed to `_site.yml` files allowing sections such as:

```yaml
output:
  html_document:
    code_folding: hide
    highlight: zenburn
    theme: journal
    template: default
    toc: true
    toc_float: true
    number_sections: false
    toc_depth: 5
    self_contained: true
```

To be recognized by `rmarkdown::render`. This has only been tested with html_document outputs. Other formats may require further accomodations.

### About default Scikick knitr options

For Rmd/R execution, Scikick over-rides the following knitr settings:

```r
knitr::opts_chunk$set(list(
    #################
    # Visuals
    #################
    dpi = 100,
    fig.width = 10,
    fig.height = 10,
    # Causes knitr to use HTML img tags which do not allow fig.cap usage
    # users may set this if they prefer high-res images over figure caption usage
    # fig.retina = 2,
    # Needed to ensure only user-specified captions show
    fig.cap="",
    fig.pos = "center",
    #################
    # Code reporting
    #################
    echo = TRUE, # Need true to work with render step HTMLlook$code_folding
    error = FALSE,
    comment = NULL,
    message = FALSE, # Messages sent to stderr
    results = TRUE,
    warning = FALSE, # Warnings sent to stderr
    ################
    # Execution behaviour
    ###############
    # prevent interactive plots from being turned into PNGs
    screenshot.force = FALSE,
    # Prevent two rmds from clashing figure names in figure/
    fig.path = paste0("figure/",input_noext,"/"),
    cache.path = paste0(outdatadir, "/cache/")
))
options(width=105) # wider display of prints than default

# package options
knitr::opts_knit$set(list(root.dir = wd, base.dir = dirname(output)))
```

These can be further over-ridden by users in each notebook and it is suggested to do so in a project-wide `env.R` file or similar which is imported in each notebook as needed.

## Rstudio with Scikick projects

If using Rstudio, default interactive code execution will be relative to the Rmd file location (instead of the project root). This
can be changed to match scikick behaviour by going to `Tools > Global Options > Rmarkdown > Evaluate chunks in directory`
and setting to "Current". "Current" should be the project root (scikick.yml directory).

Additionally, the "knit" button can be used for prototyping if set to execute from the project directory. 

More [details here](https://bookdown.org/yihui/rmarkdown-cookbook/working-directory.html).

## File hierarchy notes

Scikick allows for hierarchical file structure of Rmd. This is highly useful for 
organization and used by Scikick for the website layout.
This use of hierarchy may not support some `md` conversion features of `rmarkdown::render`.

## Use of Jupyter Notebooks

Use of Jupyter Notebooks (i.e., `.ipynb`) in Scikick is experimental and requires that Jupyter is [installed](https://jupyter.org/install).

## Other files in `report/` generated by scikick
- `report/`
  - `out_md/*.md` - markdown files that were generated from script execution.
  - `out_md/_site.yml` - YAML file specifying the structure of the to-be-created website
  - `out_md/knitmeta/` - contains RDS files describing required javascript libraries for the final HTML.
  - `out_html/` - contains the resulting HTML files

## External vs Internal Dependencies

`sk add -d` is used to add all dependencies even though "dependency" can have two meanings. Typically everything behaves
as one would expect. Internally dependency type is represented as:

**Internal dependencies** - code or files the Rmd uses directly during execution  
**External dependencies** - code that must be executed prior to the page

Scikick assumes that a script dependency that has also been configured to execute (i.e. `sk add <dependent page>`) is an external dependency and must be executed before the script. Otherwise it is assumed the script must execute after changes to the dependency.
