# Supplementary material for: Scikick: A sidekick for workflow clarity and reproducibility during extensive data analysis
Source: PLoS One. 2023 Jul 27;18(7):e0289171. doi: 10.1371/journal.pone.0289171 (PMC10374128; doi:10.1371/journal.pone.0289171)
Supplement: S1 File — (ZIP) [file pone.0289171.s001.zip › scikick/docs/scikick_documentation/env.yml]

name: scikick_docs
channels:
  - conda-forge
  - bioconda
  - defaults
dependencies:
  - anyio=2.2.0=py38h50d1736_0
  - appnope=0.1.2=py38hecd8cb5_1001
  - argon2-cffi=20.1.0=py38h5406a74_2
  - async_generator=1.10=pyhd3eb1b0_0
  - atk-1.0=2.36.0=he69c4ee_4
  - babel=2.9.0=pyhd3eb1b0_0
  - backcall=0.2.0=pyhd3eb1b0_0
  - backports=1.0=pyhd3eb1b0_2
  - backports.functools_lru_cache=1.6.1=pyhd3eb1b0_0
  - bleach=3.3.0=pyh44b312d_0
  - brotlipy=0.7.0=py38h9ed2024_1003
  - ca-certificates=2021.1.19=hecd8cb5_0
  - cairo=1.16.0=h4ec454a_1007
  - certifi=2020.12.5=py38h50d1736_1
  - cffi=1.14.5=py38ha97d567_0
  - cryptography=3.4.4=py38h43df06b_0
  - dbus=1.13.18=h18a8e69_0
  - decorator=4.4.2=pyhd3eb1b0_0
  - defusedxml=0.7.0=pyhd3eb1b0_0
  - entrypoints=0.3=pyhd8ed1ab_1003
  - expat=2.2.10=hb1e8313_2
  - font-ttf-dejavu-sans-mono=2.37=hab24e00_0
  - font-ttf-inconsolata=2.001=hab24e00_0
  - font-ttf-source-code-pro=2.030=hab24e00_0
  - font-ttf-ubuntu=0.83=hab24e00_0
  - fontconfig=2.13.1=hd23ceaa_1004
  - fonts-conda-ecosystem=1=0
  - fonts-conda-forge=1=0
  - freetype=2.10.4=h4cff582_1
  - fribidi=1.0.10=hbcb3906_0
  - gdk-pixbuf=2.42.2=h976c81d_2
  - gettext=0.19.8.1=hb0f4f8b_2
  - giflib=5.2.1=hbcb3906_2
  - glib=2.66.7=he49afe7_1
  - glib-tools=2.66.7=he49afe7_1
  - graphite2=1.3.14=h38d11af_0
  - graphviz=2.46.1=he69fd5d_4
  - gtk2=2.24.33=h55c0dba_0
  - gts=0.7.6=hccb3bdf_2
  - harfbuzz=2.7.4=hf28d55f_0
  - icu=68.1=h74dc148_0
  - importlib-metadata=3.7.0=py38h50d1736_0
  - ipykernel=5.5.0=py38h9bb44b7_1
  - ipython=7.21.0=py38h9bb44b7_0
  - ipython_genutils=0.2.0=pyhd3eb1b0_1
  - jedi=0.18.0=py38h50d1736_2
  - jinja2=2.11.3=pyhd3eb1b0_0
  - jpeg=9d=hbcb3906_0
  - json5=0.9.5=pyh9f0ad1d_0
  - jupyter-packaging=0.7.12=pyhd3eb1b0_0
  - jupyter_client=6.1.11=pyhd8ed1ab_1
  - jupyter_core=4.7.1=py38hecd8cb5_0
  - jupyter_server=1.4.1=py38h50d1736_0
  - jupyterlab=3.0.9=pyhd8ed1ab_0
  - jupyterlab_pygments=0.1.2=py_0
  - jupyterlab_server=2.3.0=pyhd8ed1ab_0
  - krb5=1.17.2=h60d9502_0
  - libclang=11.1.0=default_he082bbe_0
  - libcxx=11.1.0=habf9029_0
  - libedit=3.1.20191231=h1de35cc_1
  - libffi=3.3=hb1e8313_2
  - libgd=2.3.0=h55673e3_1
  - libglib=2.66.7=hd556434_1
  - libiconv=1.16=h1de35cc_0
  - libllvm11=11.1.0=hd011deb_0
  - libpng=1.6.37=ha441bb4_0
  - libpq=13.1=h052a64a_2
  - librsvg=2.50.3=hd4300c0_1
  - libsodium=1.0.18=hbcb3906_1
  - libtiff=4.2.0=h355d032_0
  - libtool=2.4.6=h2e338ed_1007
  - libwebp=1.2.0=h1648767_0
  - libwebp-base=1.2.0=hbcf498f_0
  - libxml2=2.9.10=h802ca4f_3
  - lz4-c=1.9.3=h046ec9c_0
  - markupsafe=1.1.1=py38h5406a74_3
  - mistune=0.8.4=py38h5406a74_1003
  - mysql-common=8.0.23=h694c41f_1
  - mysql-libs=8.0.23=hbeb7981_1
  - nbclassic=0.2.6=pyhd8ed1ab_0
  - nbclient=0.5.3=pyhd3eb1b0_0
  - nbconvert=6.0.7=py38h50d1736_3
  - ncurses=6.2=h0a44026_1
  - nest-asyncio=1.5.1=pyhd3eb1b0_0
  - notebook=6.2.0=py38hecd8cb5_0
  - nspr=4.29=hbc8d48c_1
  - nss=3.47=hcec2283_0
  - openssl=1.1.1j=hbcf498f_0
  - packaging=20.9=pyh44b312d_0
  - pandoc=2.11.4=h35c211d_0
  - pandocfilters=1.4.3=py38hecd8cb5_1
  - pango=1.42.4=ha86e081_5
  - parso=0.8.1=pyhd3eb1b0_0
  - pcre=8.44=hb1e8313_0
  - pexpect=4.8.0=pyhd3eb1b0_3
  - pickleshare=0.7.5=pyhd3eb1b0_1003
  - pip=21.0.1=py38hecd8cb5_0
  - pixman=0.40.0=hbcb3906_0
  - prometheus_client=0.9.0=pyhd3eb1b0_0
  - prompt-toolkit=3.0.16=pyha770c72_0
  - ptyprocess=0.7.0=pyhd3eb1b0_2
  - pycparser=2.20=py_2
  - pygments=2.8.0=pyhd3eb1b0_0
  - pyopenssl=20.0.1=pyhd3eb1b0_1
  - pyparsing=2.4.7=pyhd3eb1b0_0
  - pyqt=5.12.3=py38h50d1736_7
  - pyqt-impl=5.12.3=py38h721a93c_7
  - pyqt5-sip=4.19.18=py38h5745d40_7
  - pyqtchart=5.12=py38h721a93c_7
  - pyqtwebengine=5.12.1=py38h721a93c_7
  - pysocks=1.7.1=py38h50d1736_3
  - python=3.8.8=h88f2d9e_4
  - python-dateutil=2.8.1=pyhd3eb1b0_0
  - python-graphviz=0.16=pyh243d235_2
  - python_abi=3.8=1_cp38
  - pytz=2021.1=pyhd3eb1b0_0
  - pyzmq=20.0.0=py38h23ab428_1
  - qt=5.12.9=h126340a_4
  - qtconsole=5.0.2=pyhd3eb1b0_0
  - qtpy=1.9.0=py_0
  - readline=8.1=h9ed2024_0
  - send2trash=1.5.0=pyhd3eb1b0_1
  - setuptools=52.0.0=py38hecd8cb5_0
  - sip=4.19.8=py38h0a44026_0
  - six=1.15.0=py38hecd8cb5_0
  - sniffio=1.2.0=py38hecd8cb5_1
  - sqlite=3.34.0=h17101e1_0
  - terminado=0.9.2=py38h50d1736_0
  - testpath=0.4.4=pyhd3eb1b0_0
  - tk=8.6.10=hb0a8c7a_0
  - tornado=6.1=py38h5406a74_1
  - wcwidth=0.2.5=pyh9f0ad1d_2
  - webencodings=0.5.1=py38_1
  - wheel=0.36.2=pyhd3eb1b0_0
  - xz=5.2.5=h1de35cc_0
  - zeromq=4.3.3=hb1e8313_3
  - zipp=3.4.0=pyhd3eb1b0_0
  - zlib=1.2.11=h1de35cc_3
  - zstd=1.4.9=h582d3a0_0
  - pip:
    - amply==0.1.4
    - appdirs==1.4.4
    - attrs==20.3.0
    - bash-kernel==0.7.2
    - chardet==4.0.0
    - datrie==0.8.2
    - docutils==0.17b1
    - filelock==3.0.12
    - gitdb==4.0.5
    - gitpython==3.1.14
    - idna==2.10
    - ipython-genutils==0.2.0
    - jsonschema==3.2.0
    - jupyter-core==4.7.1
    - nbformat==5.1.2
    - psutil==5.8.0
    - pulp==2.4
    - pyrsistent==0.17.3
    - pyyaml==5.4.1
    - ratelimiter==1.2.0.post0
    - requests==2.25.1
    - ruamel-yaml==0.16.12
    - ruamel-yaml-clib==0.2.2
    - scikick==0.2.0rc1
    - smart-open==4.2.0
    - smmap==3.0.5
    - snakemake==6.0.2
    - toposort==1.6
    - traitlets==5.0.5
    - urllib3==1.26.3
prefix: /Users/mcarlucci/miniconda3/envs/scikick_docs
