# Supplementary material for: Scikick: A sidekick for workflow clarity and reproducibility during extensive data analysis
Source: PLoS One. 2023 Jul 27;18(7):e0289171. doi: 10.1371/journal.pone.0289171 (PMC10374128; doi:10.1371/journal.pone.0289171)
Supplement: S1 File — (ZIP) [file pone.0289171.s001.zip › scikick/docs/scikick_documentation/help.ipynb]

# %% [markdown]
---
title: Help Outputs
---

Below are all help outputs (*i.e.* `sk <command> --help`) for reference throughout the documentation.

# Available Commands 

# %% [code]
sk --help

# %% [code]
sk --version

# %% [markdown]
## init

# %% [code]
sk init --help

# %% [markdown]
## add

# %% [code]
sk add --help

# %% [markdown]
## del

# %% [code]
sk del --help

# %% [markdown]
## status

# %% [code]
sk status --help

# %% [markdown]
## run

# %% [code]
sk run --help

# %% [markdown]
## mv

# %% [code]
sk mv --help

# %% [markdown]
## layout

# %% [code]
sk layout --help

# %% [markdown]
## config

# %% [code]
sk config --help
