# Supplementary material for: Scikick: A sidekick for workflow clarity and reproducibility during extensive data analysis
Source: PLoS One. 2023 Jul 27;18(7):e0289171. doi: 10.1371/journal.pone.0289171 (PMC10374128; doi:10.1371/journal.pone.0289171)
Supplement: S1 File — (ZIP) [file pone.0289171.s001.zip › scikick/docs/scikick_documentation/style.css]

/* Styles applied to BiocStyle::html_document
 */

h1.title {
    color: hsl(40deg 50% 50%);
}

h1 {
    border-bottom: 1px hsl(40deg 50% 50%) solid;
}

h1, h2, h3, a {
    color: hsl(40deg 50% 50%);
}


/* Source code formatting
 */

pre code {
    background-color: hsl(81deg 18% 96%);
    color: hsl(250deg 10% 25%);
    margin: 0 10 0 0;
}

pre {
    margin: 0 0 0 0;
}

.sourceCode {
    overflow: auto;
}

pre.sourceCode {
    padding-left: 65px;
    background-color: hsl(0deg 0% 100%);
}

code.sourceCode {
    background-color: hsl(218deg 35% 94%) !important;
}

ul.navbar-nav{
    padding-right: 0px;
}

div.sourceCode {
    margin: 10px 0 0 0;
}
