# Supplementary material for: Scikick: A sidekick for workflow clarity and reproducibility during extensive data analysis
Source: PLoS One. 2023 Jul 27;18(7):e0289171. doi: 10.1371/journal.pone.0289171 (PMC10374128; doi:10.1371/journal.pone.0289171)
Supplement: S1 File — (ZIP) [file pone.0289171.s001.zip › scikick/docs/scikick_documentation/CLI_demo.ipynb]

# %% [markdown]
---
title: Execution of sk init --demo
---

[sk init --demo](help.html#init) is used below to execute a demo project with basic Scikick commands. This command is meant for interative usage by the reader, however, outputs are provided below for convenience.

# %% [markdown]
<div hidden>

# %% [code]
# Hidden with HTML tags
rm -rf sk_demo || "Dir not found"
mkdir sk_demo || "Dir exists"
cd sk_demo || "Dir doesn't exist"

# %% [markdown]
</div>

# %% [markdown]
# Execution

# %% [code]
sk init --demo

# %% [code]
sk init --demo

# %% [code]
sk init --demo

# %% [code]
sk init --demo
