# Supplementary material for: Scikick: A sidekick for workflow clarity and reproducibility during extensive data analysis
Source: PLoS One. 2023 Jul 27;18(7):e0289171. doi: 10.1371/journal.pone.0289171 (PMC10374128; doi:10.1371/journal.pone.0289171)
Supplement: S1 File — (ZIP) [file pone.0289171.s001.zip › scikick/scikick/workflow/site_rules/default_output.yml]

output:
  rmarkdown::html_document:
    code_folding: "hide"
    highlight: "zenburn"
    theme: "journal"
    template: "default"
    toc: TRUE
    toc_float: TRUE
    number_sections: FALSE
    toc_depth: 5
    self_contained: TRUE
