# Supplementary material for: Scikick: A sidekick for workflow clarity and reproducibility during extensive data analysis
Source: PLoS One. 2023 Jul 27;18(7):e0289171. doi: 10.1371/journal.pone.0289171 (PMC10374128; doi:10.1371/journal.pone.0289171)
Supplement: S1 File — (ZIP) [file pone.0289171.s001.zip › scikick/scikick/workflow/notebook_rules/index.Rmd]

<hr></hr>

<details> <summary> Project History </summary>

```{r, echo=FALSE}
gitlog = .scikick_get_gitlog()
has_history = !is.null(gitlog)
```

**Project History**

`r if(!has_history) "No git history was found for this project"`

`r if(has_history) "**List of Contributors**"`   

```{r, echo=FALSE}
if(has_history){
   authors = as.data.frame(table(gitlog$Author))
   colnames(authors) = c("Author", "Number of Commits")
   knitr::kable(authors, "markdown", align=rep("l", 2))
}
```

`r if(has_history) "**Full List of Project Changes**"`

```{r, echo=FALSE}
if(has_history) knitr::kable(gitlog, format = "markdown", align=rep("l", 4))
```
</details>
