# Supplementary material for: Scikick: A sidekick for workflow clarity and reproducibility during extensive data analysis
Source: PLoS One. 2023 Jul 27;18(7):e0289171. doi: 10.1371/journal.pone.0289171 (PMC10374128; doi:10.1371/journal.pone.0289171)
Supplement: S1 File — (ZIP) [file pone.0289171.s001.zip › scikick/scikick/workflow/notebook_rules/footer.Rmd]

<!-- Use HTML for horizontal lines instead of markdown (---) so
that rmarkdown render does not treat the markdown
as a YAML header -->

<hr></hr>

<details> <summary> Click to see page metadata </summary>

<div>

```{r, include = TRUE, echo = FALSE}

# VARIABLES PASSED FROM PARENT:
# reportFile
# reportName

```

```{r results='asis',echo=F}
fintime <- Sys.time()
timediff <- difftime(fintime,.scikick$starttime)
cat(sprintf("Computation Started: `%s`", .scikick$starttime))
cat("\n\n")
cat(sprintf("Finished in `%s %s`",
    round(as.numeric(timediff),3),
    units(timediff)))
```

<hr></hr>


**Git Log** 

```{r, echo=FALSE}
gitlog = .scikick_get_gitlog(original_input)

git_exists = !is.null(gitlog)
if(git_exists) knitr::kable(gitlog, "markdown", align = rep("l", 4))
```

`r if(!git_exists) "No git history available for this page"`

---


**Packages**

```{r, echo=FALSE}
pkgs <- loadedNamespaces()
desc <- Map(packageDescription, pkgs)
ver  <- sapply(desc, getElement, "Version")
bld  <- sapply(desc, getElement, "Built")
bld  <- as.character(bld)
date <- format(as.Date(sapply(strsplit(bld, "; "), "[", 3)), "%Y-%m-%d")
pk <- data.frame(package = pkgs, version = ver, date = date)
knitr::kable(pk, "markdown", align = "l", row.names = FALSE)
```

---

**System Information**

```{r, echo=FALSE}
si <- sessionInfo()
systemInfo <- c(version = si$R.version$version.string,
    platform = si$platform, locale = Sys.getlocale("LC_COLLATE"),
    OS = si$running, UI = .Platform$GUI)
systemInfo <- as.data.frame(systemInfo)
knitr::kable(systemInfo, "markdown", align = "l")
```

**Scikick Configuration**

```{r engine='bash', comment=''}
cat scikick.yml
```

---

**Functions**

```{r, include=TRUE, echo=FALSE, results="asis"}

funs   <- lsf.str(envir=sys.frame())
fnames <- sapply(funs, `[`)
funs   <- lapply(funs, get)
names(funs) <- fnames

for(fun in fnames) {
    cat("  \n", fun, "\n")
    cat("```r\n")
    print(funs[[fun]])
    cat("```\n")
}

```


</div>
</details>

<!-- Project map inserted below after knitting -->
