# Supplementary material for: Scikick: A sidekick for workflow clarity and reproducibility during extensive data analysis
Source: PLoS One. 2023 Jul 27;18(7):e0289171. doi: 10.1371/journal.pone.0289171 (PMC10374128; doi:10.1371/journal.pone.0289171)
Supplement: S1 File — (ZIP) [file pone.0289171.s001.zip › scikick/scikick/workflow/experimental_rules/pdf.smk]

rule generate_pdf:
    input: expand(skconfig.md_pattern,out_base = skconfig.out_bases)
    output: "test.pdf"
    shell: "pandoc {input} --to pdf > {output}"
