# Supplementary material for: Scikick: A sidekick for workflow clarity and reproducibility during extensive data analysis
Source: PLoS One. 2023 Jul 27;18(7):e0289171. doi: 10.1371/journal.pone.0289171 (PMC10374128; doi:10.1371/journal.pone.0289171)
Supplement: S1 File — (ZIP) [file pone.0289171.s001.zip › scikick/scikick/workflow/experimental_rules/manubot.smk]

## Write some rules to build a manubot manuscript after
# a scikick workflow

rule manubot:
    input:  
    output:
    conda: 'manubot_env.yml'
    shell: 'build/build.sh'
