# Supplementary material for: Scikick: A sidekick for workflow clarity and reproducibility during extensive data analysis
Source: PLoS One. 2023 Jul 27;18(7):e0289171. doi: 10.1371/journal.pone.0289171 (PMC10374128; doi:10.1371/journal.pone.0289171)
Supplement: S1 File — (ZIP) [file pone.0289171.s001.zip › scikick/scikick/workflow/experimental_rules/README]

Experimental workflows to be called explicitly as:

sk run -s <experimental workflow>

A convention of <file name> == <first rule name> is currently used.

Note that multiple rule targets can be used as:

sk run -s sk_done min_site
