# Supplementary material for: Scikick: A sidekick for workflow clarity and reproducibility during extensive data analysis
Source: PLoS One. 2023 Jul 27;18(7):e0289171. doi: 10.1371/journal.pone.0289171 (PMC10374128; doi:10.1371/journal.pone.0289171)
Supplement: S1 File — (ZIP) [file pone.0289171.s001.zip › scikick/tests/data/test_ipynb/scikick.yml]

### Scikick project workflow configuration file

# Directory where all scikick output will be stored
reportdir: report

### Site output configuration
# markdown rendering options for rmarkdown::render()
output:
  rmarkdown::html_document:
    code_folding: hide
    highlight: zenburn
    theme: journal
    template: default
    toc: true
    toc_float: true
    number_sections: false
    toc_depth: 5
    self_contained: true

##### Content below here is not intended to be editted by hand 
#
### "analysis" - Workflow Configuration Format
#
# analysis:
#  first_script.Rmd:
#  second_script.Rmd:
#  - first_script.Rmd 	# script to run before second_script.Rmd
#  - functions.R 	# file used by second_script.Rmd
#
# Each analysis item is expected to generate md and html files, E.g.:
# 1. <reportdir>/out_md/first_script.md
# 2. <reportdir>/out_html/first_script.html
analysis: {}
version_info:
  snakemake: 5.30.1
  ruamel.yaml: 0.16.5
  scikick: 0.1.2dev
