# Supplementary material for: Scikick: A sidekick for workflow clarity and reproducibility during extensive data analysis
Source: PLoS One. 2023 Jul 27;18(7):e0289171. doi: 10.1371/journal.pone.0289171 (PMC10374128; doi:10.1371/journal.pone.0289171)
Supplement: S1 File — (ZIP) [file pone.0289171.s001.zip › scikick/tests/data/test_ipynb/test.ipynb]

# %% [code]
import matplotlib
import matplotlib.pyplot as plt
import numpy as np
import os

# Data for plotting
t = np.arange(0.0, 2.0, 0.01)
s = 1 + np.sin(2 * np.pi * t)

fig, ax = plt.subplots()
ax.plot(t, s)
ax.grid()
plt.show()

# %% [code]
fig.savefig("output/test.png")

# %% [code]
os.getcwd()
