# Supplementary material for: Scikick: A sidekick for workflow clarity and reproducibility during extensive data analysis
Source: PLoS One. 2023 Jul 27;18(7):e0289171. doi: 10.1371/journal.pone.0289171 (PMC10374128; doi:10.1371/journal.pone.0289171)
Supplement: S1 File — (ZIP) [file pone.0289171.s001.zip › scikick/tests/data/test_spin/scikick.yml]

# WARNING: Do not edit this file by hand
# without reading scikick documentation

# Directory where all scikick output will be stored
reportdir: report

## Keys indicate files to be compiled into HTMLs
## Values are the dependencies
## E.g. step 1 runs before step 2:
# analysis:
#  dir/step1.Rmd:
#  dir/step2.Rmd:
#  - dir/step1.Rmd
analysis: !!omap
- code/page1.Rmd:
- code/page2.Rmd:
  - code/page1.Rmd
- code/pageR.R:
version_info:
  snakemake: 5.20.1
  ruamel.yaml: 0.16.5
  scikick: 0.1.1
