# Supplementary material for: Scikick: A sidekick for workflow clarity and reproducibility during extensive data analysis
Source: PLoS One. 2023 Jul 27;18(7):e0289171. doi: 10.1371/journal.pone.0289171 (PMC10374128; doi:10.1371/journal.pone.0289171)
Supplement: S1 File — (ZIP) [file pone.0289171.s001.zip › scikick/docs/scikick_documentation/HW/full_greeting.Rmd]

```{r}
greeting1 = readRDS("greeting_part1.RDS")
greeting2 = readRDS("greeting_part2.RDS")
paste(greeting1,greeting2)
```
