# Supplementary material for: Scikick: A sidekick for workflow clarity and reproducibility during extensive data analysis
Source: PLoS One. 2023 Jul 27;18(7):e0289171. doi: 10.1371/journal.pone.0289171 (PMC10374128; doi:10.1371/journal.pone.0289171)
Supplement: S1 File — (ZIP) [file pone.0289171.s001.zip › scikick/docs/scikick_documentation/test/scikick.yml]

### Scikick Project Workflow Configuration File

# Directory where Scikick will store all standard notebook outputs
reportdir: report

# --- Content below here is best modified by using the Scikick CLI ---

# Notebook Execution Configuration (format summarized below)
# analysis:
#  first_notebook.Rmd:
#  second_notebook.Rmd: 
#  - first_notebook.Rmd 	# must execute before second_notebook.Rmd
#  - functions.R 	        # file is used by second_notebook.Rmd
#
# Each analysis item is executed to generate md and html files, E.g.:
# 1. <reportdir>/out_md/first_notebook.md
# 2. <reportdir>/out_html/first_notebook.html
analysis: !!omap
- notebook.Rmd:
version_info:
  snakemake: 6.0.2
  ruamel.yaml: 0.16.12
  scikick: 0.2.1
