# Supplementary material for: Scikick: A sidekick for workflow clarity and reproducibility during extensive data analysis
Source: PLoS One. 2023 Jul 27;18(7):e0289171. doi: 10.1371/journal.pone.0289171 (PMC10374128; doi:10.1371/journal.pone.0289171)
Supplement: S1 File — (ZIP) [file pone.0289171.s001.zip › scikick/docs/scikick_documentation/single-cell_analysis/_site.yml]

# Optional site theme customization
output:
  BiocStyle::html_document:
    code_folding: hide
    theme: readable
    toc_float: true
    toc: true
    number_sections: false
    toc_depth: 5
    self_contained: true
