# Supplementary material for: Scikick: A sidekick for workflow clarity and reproducibility during extensive data analysis
Source: PLoS One. 2023 Jul 27;18(7):e0289171. doi: 10.1371/journal.pone.0289171 (PMC10374128; doi:10.1371/journal.pone.0289171)
Supplement: S1 File — (ZIP) [file pone.0289171.s001.zip › scikick/docs/scikick_documentation/single-cell_analysis/README.md]

### Developer Notes

The `../SCRNA_walkthrough.ipynb` runs through numerous iterations of project configuration and execution. Images are screenshots which were obtained at each state of the project manually and stored in `imgs` for reference in the notebook.

`_site.yml` is for convenience of adding to the template `scikick.yml` during the tutorial.

`notebooks/*.Rmd` source documents are moved throughout the tutorial execution to `notebooks/nestorowa`.
