# Supplementary material for: Scikick: A sidekick for workflow clarity and reproducibility during extensive data analysis
Source: PLoS One. 2023 Jul 27;18(7):e0289171. doi: 10.1371/journal.pone.0289171 (PMC10374128; doi:10.1371/journal.pone.0289171)
Supplement: S1 File — (ZIP) [file pone.0289171.s001.zip › scikick/docs/scikick_documentation/single-cell_analysis/DESCRIPTION]

Package: OrchestratingSingleCellAnalysis
Title: Orchestrating Single Cell Analysis with Bioconductor
Version: 1.0.0
Date: 2020-10-05
Authors@R: c( 
        person('Robert', 'Amezquita', role = c('aut')), 
        person('Aaron', 'Lun', role = c('aut', 'cre'), email="infinite.monkeys.with.keyboards@gmail.com"), 
        person('Stephanie', 'Hicks', role = 'aut'), 
        person('Raphael', 'Gottardo', role = 'aut') 
    )
Description: 
    Online book for orchestrating single cell analysis with Bioconductor. 
    Contains plenty of worked examples, theoretical background and some 
    philosophical discussions on the nature of single-cell data analysis.
License: CC BY-NC-ND 3.0 US
Encoding: UTF-8
URL: https://github.com/Bioconductor/OrchestratingSingleCellAnalysis
Suggests: AnnotationHub,
    AUCell,
    batchelor,
    BiocFileCache,
    BiocNeighbors,
    BiocParallel,
    BiocSingular,
    BiocStyle,
    bluster,
    celldex,
    cluster,
    clustree,
    corral,
    DelayedMatrixStats,
    dendextend,
    DropletTestFiles,
    DropletUtils,
    dynamicTreeCut,
    edgeR,
    EnsDb.Hsapiens.v86,
    ggbeeswarm,
    ggplot2,
    GO.db,
    gridExtra,
    GSEABase,
    HCAData,
    igraph,
    iSEE,
    knitr,
    limma,
    MouseGastrulationData,
    msigdbr,
    org.Hs.eg.db,
    org.Mm.eg.db,
    PCAtools,
    pheatmap,
    rebook,
    rmarkdown,
    RMTstat,
    robustbase,
    Rtsne,
    scater,
    scDblFinder,
    scPCA,
    scran,
    scRNAseq,
    scuttle,
    SingleCellExperiment,
    SingleR,
    slingshot,
    statmod,
    TENxBrainData,
    TENxPBMCData,
    tradeSeq,
    TSCAN,
    uwot,
    velociraptor,
    viridis
