# Supplementary material for: Scikick: A sidekick for workflow clarity and reproducibility during extensive data analysis
Source: PLoS One. 2023 Jul 27;18(7):e0289171. doi: 10.1371/journal.pone.0289171 (PMC10374128; doi:10.1371/journal.pone.0289171)
Supplement: S1 File — (ZIP) [file pone.0289171.s001.zip › scikick/tests/data/test_status/outputs/output1.txt]

 m-- 	code/page1.Rmd
 me- 	code/page2.Rmd
 m-- 	system index (homepage)
Scripts to execute: 3
HTMLs to compile ('---'): 3
