# Supplementary material for: Scikick: A sidekick for workflow clarity and reproducibility during extensive data analysis
Source: PLoS One. 2023 Jul 27;18(7):e0289171. doi: 10.1371/journal.pone.0289171 (PMC10374128; doi:10.1371/journal.pone.0289171)
Supplement: S1 File — (ZIP) [file pone.0289171.s001.zip › scikick/docs/scikick_documentation/sk_demo/output/iris_pca.csv]

	PC1	PC2	PC3	PC4	Sepal.Length	Sepal.Width	Petal.Length	Petal.Width	Species
1	-2.25714117564812	-0.4784238321249	0.127279623706424	0.0240875084587275	5.1	3.5	1.4	0.2	setosa
2	-2.07401301519962	0.67188268702736	0.233825516725968	0.10266284468034	4.9	3	1.4	0.2	setosa
3	-2.35633511180618	0.340766424624569	-0.0440539001701705	0.0282823050822729	4.7	3.2	1.3	0.2	setosa
4	-2.29170678586969	0.595399862681543	-0.0909852971013878	-0.0657353400647877	4.6	3.1	1.5	0.2	setosa
5	-2.38186270441694	-0.644675659400539	-0.0156856472969157	-0.035802870342743	5	3.6	1.4	0.2	setosa
6	-2.06870060846769	-1.48420529734216	-0.0268782497996207	0.00658611611676996	5.4	3.9	1.7	0.4	setosa
7	-2.43586844896314	-0.0474851180619349	-0.334350296509765	-0.0366527670097477	4.6	3.4	1.4	0.3	setosa
8	-2.22539188878055	-0.222403001919442	0.0883993518857493	-0.0245299186834588	5	3.4	1.5	0.2	setosa
9	-2.32684532934132	1.11160369953792	-0.144592465411112	-0.0267695403345382	4.4	2.9	1.4	0.2	setosa
10	-2.17703490524111	0.467447568511675	0.252918267547931	-0.0397660677030162	4.9	3.1	1.5	0.1	setosa
11	-2.15907699169141	-1.04020586652043	0.267784000872886	0.01667550269787	5.4	3.7	1.5	0.2	setosa
12	-2.31836413068181	-0.13263399898962	-0.0934461909382663	-0.133037724627116	4.8	3.4	1.6	0.2	setosa
13	-2.21104369651138	0.726243183014104	0.230140245948339	0.00241694116454538	4.8	3	1.4	0.1	setosa
14	-2.62430901614356	0.958296347155324	-0.180192423003719	-0.0191513746677902	4.3	3	1.1	0.1	setosa
15	-2.19139921180902	-1.85384655467596	0.471322025191648	0.194081578093821	5.8	4	1.2	0.2	setosa
16	-2.25466120656894	-2.6773152297366	-0.0304246837413443	0.050365009874297	5.7	4.4	1.5	0.4	setosa
17	-2.20021676474336	-1.47865572874822	0.00532625064254655	0.188186988136266	5.4	3.9	1.3	0.4	setosa
18	-2.18303613482144	-0.487206130572491	0.0440676856273157	0.0927796180051307	5.1	3.5	1.4	0.3	setosa
19	-1.89223283955538	-1.40032756669724	0.373093376996301	0.0608919733106202	5.7	3.8	1.7	0.3	setosa
20	-2.33554476060373	-1.12408359716535	-0.132187625923036	-0.0376303544959805	5.1	3.8	1.5	0.3	setosa
21	-1.90793124870237	-0.407490576373024	0.419885937091613	0.0108848211843591	5.4	3.4	1.7	0.2	setosa
22	-2.19964383149332	-0.92103587079815	-0.159331501855542	0.0593983398825015	5.1	3.7	1.5	0.4	setosa
23	-2.76508142263295	-0.456813300649986	-0.331069982281696	0.0195828257991871	4.6	3.6	1	0.2	setosa
24	-1.81259715939387	-0.0852728542835464	-0.0343734415693197	0.150636352747473	5.1	3.3	1.7	0.5	setosa
25	-2.21972701347505	-0.136796175435075	-0.117599566269892	-0.269238378641738	4.8	3.4	1.9	0.2	setosa
26	-1.9453292965767	0.623529705191237	0.304620475361621	0.0434162026399832	5	3	1.6	0.2	setosa
27	-2.04430276805828	-0.241354990963109	-0.0860756493830093	0.0674540824044733	5	3.4	1.6	0.4	setosa
28	-2.16133649609411	-0.525389421812539	0.206125707452619	0.0102410844232452	5.2	3.5	1.5	0.2	setosa
29	-2.1324196468793	-0.312172004849263	0.270244894709765	0.0839778872601984	5.2	3.4	1.4	0.2	setosa
30	-2.25769799459942	0.336604248179114	-0.0682072755017961	-0.107918348932349	4.7	3.2	1.6	0.2	setosa
31	-2.1329764658306	0.502856075454752	0.0747579955015438	-0.0480279701308789	4.8	3.1	1.6	0.2	setosa
32	-1.82547924518686	-0.422280388971236	0.26956431115448	0.239069476286914	5.4	3.4	1.5	0.4	setosa
33	-2.60621686662319	-1.78758727225369	-0.0470707273478926	-0.228470534115632	5.2	4.1	1.5	0.1	setosa
34	-2.43800983169391	-2.14354679598505	0.0823920241071475	-0.04805340948826	5.5	4.2	1.4	0.2	setosa
35	-2.10292986441444	0.458665270064084	0.169706329468823	0.028926041843387	4.9	3.1	1.5	0.2	setosa
36	-2.20043722941984	0.205419224155594	0.224688851510581	0.168343904995321	5	3.2	1.2	0.2	setosa
37	-2.03831765277669	-0.659349230133028	0.482919584243913	0.195702902341168	5.5	3.5	1.3	0.2	setosa
38	-2.5188933857287	-0.590315163413795	-0.0193709180745443	-0.136048773858538	4.9	3.6	1.4	0.1	setosa
39	-2.42152025669397	0.90116106687161	-0.192609402447174	-0.00970590716174313	4.4	3	1.3	0.2	setosa
40	-2.16246624829547	-0.267981199458595	0.175296560742486	0.00702387528593262	5.1	3.4	1.5	0.2	setosa
41	-2.27884081437545	-0.440240540884854	-0.0347783981188788	0.106626042040613	5	3.5	1.3	0.3	setosa
42	-1.85191835739607	2.3296107445884	0.203552303356678	0.288896090178605	4.5	2.3	1.3	0.3	setosa
43	-2.54511203326143	0.477501017242028	-0.304745526740381	-0.0663790768259014	4.4	3.2	1.3	0.2	setosa
44	-1.95788857468867	-0.470749612673081	-0.308567587687829	0.1765017166652	5	3.5	1.6	0.6	setosa
45	-2.12992356350138	-1.13841546420688	-0.247604064444312	-0.150539116969074	5.1	3.8	1.9	0.4	setosa
46	-2.06283361485803	0.708678586118922	0.0637163697901225	0.139801160257352	4.8	3	1.4	0.3	setosa
47	-2.37677076236148	-1.11668869086624	-0.0570268129544699	-0.151722682047258	5.1	3.8	1.6	0.2	setosa
48	-2.38638171322235	0.384957230015237	-0.139002234137449	-0.0486717068919927	4.6	3.2	1.4	0.2	setosa
49	-2.2220026321765	-0.994627668981274	0.180886792016149	-0.0148782912715216	5.3	3.7	1.5	0.2	setosa
50	-2.19647503956574	-0.00918558495616566	0.152518539142895	0.0492068841534944	5	3.3	1.4	0.2	setosa
51	1.0981024376141	-0.860091033195534	0.682300392827053	0.0347174687693972	7	3.2	4.7	1.4	versicolor
52	0.728895557392423	-0.592629362111237	0.0938074518286076	0.00488725050919978	6.4	3.2	4.5	1.5	versicolor
53	1.23683580437726	-0.614239893586151	0.552157057816727	0.00939193316874001	6.9	3.1	4.9	1.5	versicolor
54	0.406122510582316	1.74854619671187	0.023024633148333	0.065549239204952	5.5	2.3	4	1.3	versicolor
55	1.07188379008136	0.207725147460289	0.396925784161216	0.104387165802034	6.5	2.8	4.6	1.5	versicolor
56	0.387389545478407	0.591302716817181	-0.123776885423919	-0.240027187041031	5.7	2.8	4.5	1.3	versicolor
57	0.744037147588114	-0.770438272131434	-0.148472007474925	-0.0771114547556158	6.3	3.3	4.7	1.6	versicolor
58	-0.485695616574382	1.84624399751416	-0.248432992127573	-0.0403849120485671	4.9	2.4	3.3	1	versicolor
59	0.924803460629363	-0.0321184779984727	0.594178807029566	-0.0297798441534603	6.6	2.9	4.6	1.3	versicolor
60	0.0113880377498807	1.03056578377106	-0.537100054976857	-0.0283661544802616	5.2	2.7	3.9	1.4	versicolor
61	-0.109828344816526	2.6452111149372	0.0466342150944937	0.0137147852393925	5	2	3.5	1	versicolor
62	0.439222014327708	0.0630838516595659	-0.204389092830244	0.0399921043410226	5.9	3	4.2	1.5	versicolor
63	0.560231478811453	1.75883212917366	0.763214553815945	0.0455784652447789	6	2.2	4	1	versicolor
64	0.717159338099527	0.185602819101217	0.0684296995562318	-0.164256922458889	6.1	2.9	4.7	1.4	versicolor
65	-0.0332433349106719	0.437537418877908	-0.194282030432384	0.108684396201365	5.6	2.9	3.6	1.3	versicolor
66	0.872484287235821	-0.507364239317829	0.501830203735071	0.104593325707924	6.7	3.1	4.4	1.4	versicolor
67	0.349082210079204	0.195656267831571	-0.48923409473208	-0.190869931581774	5.6	3	4.5	1.5	versicolor
68	0.15827979549153	0.789451008029531	0.301028700258913	-0.204612264859273	5.8	2.7	4.1	1	versicolor
69	1.22100315925959	1.61682728111498	0.480693655581168	0.225145510891208	6.2	2.2	4.5	1.5	versicolor
70	0.164367253777666	1.2982599385868	0.172260718980621	-0.051554137577747	5.6	2.5	3.9	1.1	versicolor
71	0.735219594653772	-0.395247446203699	-0.614467782024027	-0.0830060447131702	5.9	3.2	4.8	1.8	versicolor
72	0.474696912074161	0.415926887402994	0.264067575555736	0.113189078860905	6.1	2.8	4	1.3	versicolor
73	1.23005729116914	0.930209440537513	0.367182177555927	-0.00991132165513456	6.3	2.5	4.9	1.5	versicolor
74	0.630745144729911	0.41499744081119	0.290921637861052	-0.273304556719616	6.1	2.8	4.7	1.2	versicolor
75	0.700315062452438	0.0632000935252882	0.444537764647718	0.043313221922379	6.4	2.9	4.3	1.3	versicolor
76	0.871354535034469	-0.249956016963885	0.471001057024938	0.101376116570611	6.6	3	4.4	1.4	versicolor
77	1.25231374884778	0.0769980689934511	0.724727098589451	0.0395560021540567	6.8	2.8	4.8	1.4	versicolor
78	1.35386953241309	-0.330205462736721	0.259955700981099	0.0666049311499685	6.7	3	5	1.7	versicolor
79	0.662580660303281	0.225173502489749	-0.0855771971585295	-0.036318170872129	6	2.9	4.5	1.5	versicolor
80	-0.0401241911233277	1.05518358327439	0.318506304212031	0.0645718340326585	5.7	2.6	3.5	1	versicolor
81	0.130358462507396	1.55705555308923	0.14948269738103	-0.00937112871018522	5.5	2.4	3.8	1.1	versicolor
82	0.0233743826118036	1.5672252436853	0.24074576057068	-0.0326630202517146	5.5	2.4	3.7	1	versicolor
83	0.240731799007045	0.774661195431319	0.15070707432178	0.0235723902432809	5.8	2.7	3.9	1.2	versicolor
84	1.05755171211093	0.631726900780829	-0.104959761607682	-0.183354199690812	6	2.7	5.1	1.6	versicolor
85	0.223230929109033	0.286812662909877	-0.663028512445553	-0.253977519520557	5.4	3	4.5	1.5	versicolor
86	0.427706259711288	-0.842758920031796	-0.449129445970655	-0.109308985486121	6	3.4	4.5	1.6	versicolor
87	1.04522644526925	-0.520308714210875	0.394464890324338	0.0370847812397052	6.7	3.1	4.7	1.5	versicolor
88	1.04104379073867	1.3783710478047	0.68599780356006	0.136378718940588	6.3	2.3	4.4	1.3	versicolor
89	0.0693559721501829	0.218770433320693	-0.290605718131696	-0.146653278655084	5.6	3	4.1	1.3	versicolor
90	0.282530734014848	1.32488614708228	-0.0891114911448739	0.00887606954079381	5.5	2.5	4	1.3	versicolor
91	0.27814596118011	1.11628885212114	-0.0941721156545363	-0.269753496857185	5.5	2.6	4.4	1.2	versicolor
92	0.622484410746875	-0.024839813565089	0.0204127625201702	-0.147193289286094	6.1	3	4.6	1.4	versicolor
93	0.335406726359696	0.985103828097625	0.198724011357841	0.0065087570704859	5.8	2.6	4	1.2	versicolor
94	-0.360974087805563	2.0124958247898	-0.105467721124233	0.0195054667529035	5	2.3	3.3	1	versicolor
95	0.287622676070302	0.85287311561658	-0.130452656802428	-0.107043742163721	5.6	2.7	4.2	1.3	versicolor
96	0.0910556108775118	0.180587142080645	-0.128547696306393	-0.22919181223697	5.7	3	4.2	1.2	versicolor
97	0.226956539987921	0.383634868447845	-0.155691572238898	-0.132163117858488	5.7	2.9	4.2	1.3	versicolor
98	0.574463781482267	0.154356488603595	0.270743346934245	-0.0197943660164041	6.2	2.9	4.3	1.3	versicolor
99	-0.446172300268022	1.53863745561893	-0.189765199308186	0.199278854619162	5.1	2.5	3	1.1	versicolor
100	0.255873389202736	0.596852285411121	-0.0915723849817522	-0.0584263150215342	5.7	2.8	4.1	1.3	versicolor
101	1.83841002292412	-0.867515056090058	-1.00204407662394	-0.0490853029013499	6.3	3.3	6	2.5	virginica
102	1.15401555362078	0.696536400516363	-0.528389993558481	-0.0403854589903855	5.8	2.7	5.1	1.9	virginica
103	2.19790360928039	-0.560133976020062	0.202236658096735	0.0589865831692804	7.1	3	5.9	2.1	virginica
104	1.43534213399666	0.0468307008961819	-0.163083761041604	-0.23498285837836	6.3	2.9	5.6	1.8	virginica
105	1.86157576812763	-0.294059697084249	-0.394307408012252	-0.0162438530957908	6.5	3	5.8	2.2	virginica
106	2.74268508518824	-0.797736708755223	0.580364826606627	-0.10104597301788	7.6	3	6.6	2.1	virginica
107	0.365792249755622	1.55628917778441	-0.983598122154437	-0.132679346114313	4.9	2.5	4.5	1.7	virginica
108	2.29475181232994	-0.418663019534744	0.64953045175197	-0.237246444718563	7.3	2.9	6.3	1.8	virginica
109	1.99998632720977	0.709063225701762	0.392675072750673	-0.0862217791822251	6.7	2.5	5.8	1.8	virginica
110	2.25223216150761	-1.91459630053529	-0.396224508463665	0.104488870322062	7.2	3.6	6.1	2.5	virginica
111	1.35962063642439	-0.690443404779254	-0.283661780373449	0.107500284181363	6.5	3.2	5.1	2	virginica
112	1.59732747466913	0.420292430984474	-0.0231089906391434	0.0581368688162154	6.4	2.7	5.3	1.9	virginica
113	1.87761053154946	-0.417849814808663	-0.0262504680313074	0.145926073280602	6.8	3	5.5	2.1	virginica
114	1.25590769146092	1.15837974138599	-0.578311891090577	0.0988262442556584	5.7	2.5	5	2	virginica
115	1.46274486947042	0.440794883463618	-1.00051774610063	0.274738503909551	5.8	2.8	5.1	2.4	virginica
116	1.58476819655716	-0.673986886879844	-0.636297053688594	0.191222382841433	6.4	3.2	5.3	2.3	virginica
117	1.46651848761418	-0.25476832684843	-0.0373062803641925	-0.154811637266782	6.5	3	5.5	1.8	virginica
118	2.41822769929905	-2.54812479540878	0.127454475100886	-0.272892966163592	7.7	3.8	6.7	2.2	virginica
119	3.29964147766837	-0.0177215803758496	0.700957032559935	0.0450377253580114	7.7	2.6	6.9	2.3	virginica
120	1.25954707363401	1.70104671545086	0.266643612314985	-0.0649631670719457	6	2.2	5	1.5	virginica
121	2.03091255525826	-0.90742744316955	-0.234015509847078	0.167390480668894	6.9	3.2	5.7	2.3	virginica
122	0.974715347055717	0.569855256629258	-0.825362161276583	0.0276629137949035	5.6	2.8	4.9	2	virginica
123	2.88797650048304	-0.412259950365688	0.854558972725137	-0.126911336935608	7.7	2.8	6.7	2	virginica
124	1.3287806370817	0.480202495565158	0.00541023902539484	0.139491837319917	6.3	2.7	4.9	1.8	virginica
125	1.69505530435101	-1.01053647601085	-0.297454113548938	-0.0614379111947744	6.7	3.3	5.7	2.1	virginica
126	1.9478013897869	-1.00441271999451	0.418582431787049	-0.21760933916957	7.2	3.2	6	1.8	virginica
127	1.17118006924396	0.315338060438006	-0.129503906867403	0.125001676523321	6.2	2.8	4.8	1.8	virginica
128	1.01754169126033	-0.0641311838009078	-0.336588365127889	-0.00862550511510352	6.1	3	4.9	1.8	virginica
129	1.7823787852455	0.186735632829047	-0.269754304275589	0.0309838490623207	6.4	2.8	5.6	2.1	virginica
130	1.85742500656318	-0.560413289172775	0.713244682459556	-0.207519952588469	7.2	3	5.8	1.6	virginica
131	2.4278203037876	-0.258418706409728	0.725386034897287	-0.0178635203609411	7.4	2.8	6.1	1.9	virginica
132	2.29723178140912	-2.61755441714645	0.491826144304202	-0.210968943302994	7.9	3.8	6.4	2	virginica
133	1.85648382607218	0.177953334381456	-0.352966242354697	0.0996759586087239	6.4	2.8	5.6	2.2	virginica
134	1.11042770445578	0.291944581796171	0.182875740895033	-0.18572151216112	6.3	2.8	5.1	1.5	virginica
135	1.19845835457099	0.808606364209224	0.164173760001165	-0.487849130006518	6.1	2.6	5.6	1.4	virginica
136	2.78942561198209	-0.853942542447133	0.541093784857856	0.294893130068688	7.7	3	6.1	2.3	virginica
137	1.57099293753804	-1.06501321386332	-0.942695700249272	0.0354868747396638	6.3	3.4	5.6	2.4	virginica
138	1.34179695884536	-0.421020154124068	-0.180271551367532	-0.214702016068252	6.4	3.1	5.5	1.8	virginica
139	0.921737011706325	-0.0171655941132698	-0.415434448874084	0.00522091892037935	6	3	4.8	1.8	virginica
140	1.84586124468189	-0.673870645014122	0.0126298037893681	0.194543500422789	6.9	3.1	5.4	2.1	virginica
141	2.00808316432958	-0.611835929575559	-0.426902678382514	0.246711805113467	6.7	3.1	5.6	2.4	virginica
142	1.89543420912849	-0.687273065463849	-0.129640697037223	0.468128373530217	6.9	3.1	5.1	2.3	virginica
143	1.15401555362078	0.696536400516363	-0.528389993558481	-0.0403854589903855	5.8	2.7	5.1	1.9	virginica
144	2.03374499291101	-0.864624029927366	-0.337014968924898	0.0450362506897539	6.8	3.2	5.9	2.3	virginica
145	1.99147546765771	-1.04566566980122	-0.630301865865371	0.213330526990838	6.7	3.3	5.7	2.5	virginica
146	1.86425785551097	-0.385674037719237	-0.255418177714635	0.387957152418639	6.7	3	5.2	2.3	virginica
147	1.55935649354476	0.893692854598664	0.026283300128952	0.219456898525604	6.3	2.5	5	1.9	virginica
148	1.51609145206077	-0.268170747298157	-0.179576781190784	0.118773235840647	6.5	3	5.2	2	virginica
149	1.36820417808844	-1.0078779335796	-0.930278720805816	0.0260414072336171	6.2	3.4	5.4	2.3	virginica
150	0.957448488427993	0.0242504269804282	-0.526485033062446	-0.162533529063634	5.9	3	5.1	1.8	virginica
