# Supplementary material for: Scikick: A sidekick for workflow clarity and reproducibility during extensive data analysis
Source: PLoS One. 2023 Jul 27;18(7):e0289171. doi: 10.1371/journal.pone.0289171 (PMC10374128; doi:10.1371/journal.pone.0289171)
Supplement: S1 File — (ZIP) [file pone.0289171.s001.zip › scikick/docs/scikick_documentation/single-cell_analysis/notebooks/quality_control.Rmd]

---
title: Quality Control
---

```{r setup}
sce.nest <- readRDS("output/nestorowa_import_sce.RDS")
```

```{r}
unfiltered <- sce.nest
```

For some reason, no mitochondrial transcripts are available, so we will perform quality control using the spike-in proportions only.

```{r quality-control-grun}
library(scater)
stats <- perCellQCMetrics(sce.nest)
qc <- quickPerCellQC(stats, percent_subsets="altexps_ERCC_percent")
sce.nest <- sce.nest[,!qc$discard]
```

We examine the number of cells discarded for each reason.

```{r}
colSums(as.matrix(qc))
```

We create some diagnostic plots for each metric.

```{r unref-nest-qc-dist, fig.wide=TRUE, fig.cap="Distribution of each QC metric across cells in the Nestorowa HSC dataset. Each point represents a cell and is colored according to whether that cell was discarded."}
colData(unfiltered) <- cbind(colData(unfiltered), stats)
unfiltered$discard <- qc$discard

gridExtra::grid.arrange(
    plotColData(unfiltered, y="sum", colour_by="discard") +
        scale_y_log10() + ggtitle("Total count"),
    plotColData(unfiltered, y="detected", colour_by="discard") +
        scale_y_log10() + ggtitle("Detected features"),
    plotColData(unfiltered, y="altexps_ERCC_percent",
        colour_by="discard") + ggtitle("ERCC percent"),
    ncol=2
)
```

```{r export}
saveRDS(sce.nest,"output/nestorowa_quality_control_sce.RDS")
```
