# Supplementary material for: Scikick: A sidekick for workflow clarity and reproducibility during extensive data analysis
Source: PLoS One. 2023 Jul 27;18(7):e0289171. doi: 10.1371/journal.pone.0289171 (PMC10374128; doi:10.1371/journal.pone.0289171)
Supplement: S1 File — (ZIP) [file pone.0289171.s001.zip › scikick/docs/scikick_documentation/single-cell_analysis/notebooks/paul/import.Rmd]

---
title: Import
---

This performs an analysis of the mouse haematopoietic stem cell (HSC) dataset generated with MARS-seq [Paul et al., 2015](https://doi.org/10.1016/j.cell.2015.11.013).
Cells were extracted from multiple mice under different experimental conditions (i.e., sorting protocols) and libraries were prepared using a series of 384-well plates.

# Data loading

```{r data-loading}
library(scRNAseq)
sce.paul <- PaulHSCData(ensembl=TRUE)
```

```{r gene-annotation}
library(AnnotationHub)
ens.mm.v97 <- AnnotationHub()[["AH73905"]]
anno <- select(ens.mm.v97, keys=rownames(sce.paul), 
    keytype="GENEID", columns=c("SYMBOL", "SEQNAME"))
rowData(sce.paul) <- anno[match(rownames(sce.paul), anno$GENEID),]
```

After loading and annotation, we inspect the resulting `SingleCellExperiment` object:

```{r}
sce.paul
```

```{r export}
dir.create("output",showWarnings = FALSE)
saveRDS(sce.paul,"output/paul_import_sce.RDS")
```
