# Supplementary material for: Scikick: A sidekick for workflow clarity and reproducibility during extensive data analysis
Source: PLoS One. 2023 Jul 27;18(7):e0289171. doi: 10.1371/journal.pone.0289171 (PMC10374128; doi:10.1371/journal.pone.0289171)
Supplement: S1 File — (ZIP) [file pone.0289171.s001.zip › scikick/docs/scikick_documentation/single-cell_analysis/notebooks/grun/further_exploration.Rmd]

---
title: Further Exploration
---

```{r}
library(scater)
library(scran)
library(BiocStyle)
library(pheatmap)
sce.grun.hsc <- readRDS("output/grun_normalization_sce.RDS")
dec.grun.hsc <- readRDS("output/grun_normalization_dec.RDS")
top.grun.hsc <- readRDS("output/grun_normalization_top.RDS")
```

# Dimensionality reduction

```{r dimensionality-reduction}
set.seed(101010011)
sce.grun.hsc <- denoisePCA(sce.grun.hsc, technical=dec.grun.hsc, subset.row=top.grun.hsc)
sce.grun.hsc <- runTSNE(sce.grun.hsc, dimred="PCA")
```

We check that the number of retained PCs is sensible.

```{r}
ncol(reducedDim(sce.grun.hsc, "PCA"))
```

# Clustering

```{r clustering}
snn.gr <- buildSNNGraph(sce.grun.hsc, use.dimred="PCA")
colLabels(sce.grun.hsc) <- factor(igraph::cluster_walktrap(snn.gr)$membership)
```

```{r}
table(colLabels(sce.grun.hsc))
```

```{r unref-hgrun-tsne, fig.asp=0.5, fig.width=10, fig.cap="Obligatory $t$-SNE plot of the Grun HSC dataset, where each point represents a cell and is colored according to the assigned cluster (left) or extraction protocol (right)."}
short <- ifelse(grepl("micro", sce.grun.hsc$protocol), "micro", "sorted")
gridExtra:::grid.arrange(
    plotTSNE(sce.grun.hsc, colour_by="label"),
    plotTSNE(sce.grun.hsc, colour_by=I(short)),
    ncol=2
)
```

# Marker gene detection

```{r marker-detection}
markers <- findMarkers(sce.grun.hsc, test.type="wilcox", direction="up",
    row.data=rowData(sce.grun.hsc)[,"SYMBOL",drop=FALSE])
```

```{r, echo=FALSE}
cluster <- "6"
```

To illustrate the manual annotation process, we examine the marker genes for one of the clusters.
Upregulation of _Camp_, _Lcn2_, _Ltf_ and lysozyme genes indicates that this cluster contains cells of neuronal origin.

```{r unref-heat-hgrun-markers, fig.asp=1.5, fig.cap=sprintf("Heatmap of the AUCs for the top marker genes in cluster %s compared to all other clusters in the Grun HSC dataset.", cluster)}
chosen <- markers[['6']]
best <- chosen[chosen$Top <= 10,]
aucs <- getMarkerEffects(best, prefix="AUC")
rownames(aucs) <- best$SYMBOL

library(pheatmap)
pheatmap(aucs, color=viridis::plasma(100))
```

```{r, echo=FALSE}
# Checking my statements:
stopifnot(identical(chosen, markers[[cluster]]))
stopifnot(all(c("Camp", "Lcn2", "Ltf", "Lyz1") %in% rownames(aucs)))
```
