# Supplementary material for: Scikick: A sidekick for workflow clarity and reproducibility during extensive data analysis
Source: PLoS One. 2023 Jul 27;18(7):e0289171. doi: 10.1371/journal.pone.0289171 (PMC10374128; doi:10.1371/journal.pone.0289171)
Supplement: S1 File — (ZIP) [file pone.0289171.s001.zip › scikick/docs/scikick_documentation/single-cell_analysis/notebooks/merged/combined_analysis.Rmd]

---
title: Combined analyses 
---

```{r}
library(scater)
library(scran)
library(BiocStyle)
library(pheatmap)
merged <- readRDS("output/merged_sce.RDS")
```

The Grun dataset does not contribute to many clusters, consistent with a pure undifferentiated HSC population.
Most of the other clusters contain contributions from the Nestorowa and Paul datasets, though some are unique to the Paul dataset.
This may be due to incomplete correction though we tend to think that this are Paul-specific subpopulations,
given that the Nestorowa dataset does not have similarly sized unique clusters that might represent their uncorrected counterparts.

```{r clustering}
library(bluster)
colLabels(merged) <- clusterRows(reducedDim(merged), 
    NNGraphParam(cluster.fun="louvain"))
table(Cluster=colLabels(merged), Batch=merged$batch)
```

```{r, echo=FALSE}
tab <- table(Cluster=colLabels(merged), Batch=merged$batch)
stopifnot(median(tab[,"Grun"])==0)
```

While I prefer $t$-SNE plots, 
we'll switch to a UMAP plot to highlight some of the trajectory-like structure across clusters.

```{r unref-umap-merged-hsc, fig.width=10, fig.height=5, fig.cap="Obligatory UMAP plot of the merged HSC datasets, where each point represents a cell and is colored by the batch of origin (left) or its assigned cluster (right)."}
library(scater)
set.seed(101010101)
merged <- runUMAP(merged, dimred="corrected")
gridExtra::grid.arrange(
    plotUMAP(merged, colour_by="label"),
    plotUMAP(merged, colour_by="batch"),
    ncol=2
)
```

In fact, we might as well compute a trajectory right now.
`r Biocpkg("TSCAN")` constructs a reasonable minimum spanning tree but the path choices are somewhat incongruent with the UMAP coordinates.
This is most likely due to the fact that `r Biocpkg("TSCAN")` operates on cluster centroids, 
which is simple and efficient but does not consider the variance of cells within each cluster.
It is entirely possible for two well-separated clusters to be closer than two adjacent clusters if the latter span a wider region of the coordinate space.

```{r trajectory}
library(TSCAN)
pseudo.out <- quickPseudotime(merged, use.dimred="corrected", outgroup=TRUE)
```

```{r unref-umap-traj-hsc, fig.cap="Another UMAP plot of the merged HSC datasets, where each point represents a cell and is colored by its _TSCAN_ pseudotime. The lines correspond to the edges of the MST across cluster centers."}
common.pseudo <- rowMeans(pseudo.out$ordering, na.rm=TRUE)
plotUMAP(merged, colour_by=I(common.pseudo), 
        text_by="label", text_colour="red") +
    geom_line(data=pseudo.out$connected$UMAP, 
        mapping=aes(x=dim1, y=dim2, group=edge))
```

```{r, echo=FALSE}
stopifnot(igraph::are_adjacent(pseudo.out$mst, "8", "9"))
stopifnot(igraph::are_adjacent(pseudo.out$mst, "7", "3"))
stopifnot(igraph::are_adjacent(pseudo.out$mst, "3", "8"))
stopifnot(!igraph::are_adjacent(pseudo.out$mst, "9", "7"))
```

To fix this, we construct the minimum spanning tree using distances based on pairs of mutual nearest neighbors between clusters.
This focuses on the closeness of the boundaries of each pair of clusters rather than their centroids,
ensuring that adjacent clusters are connected even if their centroids are far apart.
Doing so yields a trajectory that is more consistent with the visual connections on the UMAP plot.

```{r unref-umap-traj-hsc2, fig.cap="Yet another UMAP plot of the merged HSC datasets, where each point represents a cell and is colored by its _TSCAN_ pseudotime. The lines correspond to the edges of the MST across cluster centers."}
pseudo.out2 <- quickPseudotime(merged, use.dimred="corrected", 
    with.mnn=TRUE, outgroup=TRUE)

common.pseudo2 <- rowMeans(pseudo.out2$ordering, na.rm=TRUE)
plotUMAP(merged, colour_by=I(common.pseudo2), 
        text_by="label", text_colour="red") +
    geom_line(data=pseudo.out2$connected$UMAP, 
        mapping=aes(x=dim1, y=dim2, group=edge))
```

```{r, echo=FALSE}
stopifnot(igraph::are_adjacent(pseudo.out2$mst, "9", "7"))
stopifnot(igraph::are_adjacent(pseudo.out2$mst, "8", "9"))
stopifnot(igraph::are_adjacent(pseudo.out2$mst, "3", "8"))
stopifnot(!igraph::are_adjacent(pseudo.out2$mst, "3", "7"))
```
