# Supplementary material for: Scikick: A sidekick for workflow clarity and reproducibility during extensive data analysis
Source: PLoS One. 2023 Jul 27;18(7):e0289171. doi: 10.1371/journal.pone.0289171 (PMC10374128; doi:10.1371/journal.pone.0289171)
Supplement: S1 File — (ZIP) [file pone.0289171.s001.zip › scikick/docs/scikick_documentation/single-cell_analysis/report/benchmark/notebooks/normalization]

s	h:m:s	max_rss	max_vms	max_uss	max_pss	io_in	io_out	mean_load	cpu_time
53.2910	0:00:53	-	-	-	-	-	-	0.00	0
